# Supplementary material for: Identification and expression analysis of a microRNA cluster derived from pre-ribosomal RNA in Papaver somniferum L. and Papaver bracteatum L
Source: PLoS One. 2018 Aug 1;13(8):e0199673. doi: 10.1371/journal.pone.0199673 (PMC6070170; doi:10.1371/journal.pone.0199673)
Supplement: S1 File — (XLSX) [file pone.0199673.s008.xlsx]

## Sheet: Pre-miRNAs
miRNA	Pre-miRNA
MIR156h	GCCGAACGUGAUGACAGAAGCAUAGAGAGCACAAGGAGUGGAAUGCAAAAGAGUUGCAAGCAUCAUCUGUGCUCUCUAUCUUCUGUCAACA
MIR172b	GCCGAUGCAGCAUCAUCAAGAUUCUCACAUCUCUCAUAUUCCAAGCCUAUCUUCUGAGGACUUUAGUCUCCUCAGGACAGAGAUGGAUUGUUUGAUAAAGAGCCUUGUGAAAUCCUUGAUGAAUGCCUGNCACN
MIRf11320-akr	AAGAUGGAGAAGCAGGGCACGUGCAUCACUACCUGGCACAGUUGCAUUUCUCUCUUCAUAUAGUGAAGAAGGACAAGUCAGUAAGUUCUUCAUGUGCCAUUCUUUCCAUCACGA
MIRf12412-akr	UACUGGCCAGGUGCGGUGGCUCACGCCUGUAAUCCCAGCACUUUGGGAAGCCGAGGUGGGCAGAUCACCUGAGGUUGGAAGUUUG
MIR414	CAGGUAAUGAUGAAACAUAGCUGAUUUGAAGAUGAAAUCACUAUCUCGUUCUUCUUCUUCAUCAUCAUCGUCAACUA
MIRf12256-akr	AACCAAAAGCUCUGCCCUCCCUCUCUAUCCAAGGGAUGGAAGGGCAGAGGCCUUUGGUGUCCCC
MIR398b	UCAACAGGAGCAUCCUGAGAUCACAUGAGAAAACCAAUAUCAGAGACACUCGCUGUUUGUUGUUUUGGUGAAUGUUCAUGUGUUCUCAGGUCGCCCCUG
MIR1122	CAAAUAAAUUAGGACGGAGGGAGUAUUUGAGAAAAGUGACAUAUUCACUUUGGGCUCUGAUAUUGUUUCUUGUUAUAUACUAUUG
MIR415	AACAAAACCCCAUCAUUUUUCCUUCUCUUUCUGCUCUGUUUUUGUAAAAAAGAAGAGAGAAAUUAAGAAGGUGUUUUUGUUUUGU
MIR5023	GGUUAGUAUCGGAUUUGGGUUUUGAUGAUUGUGCUAUUGAAUCGAGUACCAUAUGGGUUAGAAUAAAUCCCUAAUCCACUACCAA
MIR1134	AUGGAAAUUAUCCUCUCUUUUUUUGCAACUGAGAAAUUCAUUGAGAGAAUGAAUUUCUUAUUGUUGUUGUUGUAAUUUCUAUGUU
MIR6485	GAUGAUGGAACGGGGAGACCUAGGAUGUAGAAGAUCAUAACAUGAGUGAUUCGGCAGAUUUGGAUUCCUAUAUAUCCACUCAUGU
MIRf10082-akr	GGUGCCGGCACUGCUAUUUGUGAAGGUGAAGGAACUGGCGCCUCCUUAGCUGGUGCUGGAGCUGGUGUCUCCUUCGCUGGUGCAGGUGCAGGUGCAGGUACAG
MIR168	GAUGGUCGCCCUCCGGCUCCGAUUCAGUUGGUGUAAGGCGGGAUCCGGCCCGUCCGCGGGCGGAUCCGGGCGGUCCCGACCUGCACCAAGCGAACUAGAGGCGGCGGCGUCCACCGUCG
MIRf10223	UGAUGACAGAAGCAUAGAGAGCACAAGGAGUGGAAUGCAAAAGAGUUGCAAGCCAUCAUCUGUGCUCUCUAUCUUCUGUCAACA
MIR408	GGAGACAGGGAUGAGGUUGUAGCUAUGAGAUGGACCACUCAGUCACUAUUAAGAGUUUGCUGGUUGCUCCUCCCAUGCACUGCCUCUUCCCUGGCU
MIRf12309-akr	CUUGACUGGAGGGGACACCAAAGGCCUCUGCCCUUCCAUCCCUUGGAUAGAGAGGGAGGGCAGAGCUUUUGGUUUUGCAUGUUGU
MIR2910	UAGUUGGUGGAGCGAUUUGUCUGGUUAAUUCCGUUAACGAACGAGACCUCAGCCUGCUA
MIR2911	UCCCAGUCCCGAACCCGUCGGCUGUCGGUGGACUGCUCGAGCUGCUCCCGCGGCAAGAGCGGGUCGUCGCGUGCCGGCCGGGGGACGGGCUGGGA
MIR2914	UUCUGCCCUAUCAACUUUCGAUGGUAGGAUAGAGGCCUACCAUGGUGGUGACGGGUGACGGAG
MIR2916	UGGGGACUCGAAGACGAUCAUAUACCAUCCUAGUCUCAACCAUAAACGAUGCCGACCAGGGAUUGGCGGAUGUUGCUUCUAGGAGUCCGCCA
MIR1310	AGGCAUCGGGGGCGUAACGCCCCUCGACCUAUUCUCAAACUUUAAAUAGGUAAGAGGGUGCGGCUGCUCCAUUGAGCCGC
MIR170	UAUUUUUCACUAAAUGAGAUGUUGGGACGGCUCAAUGAGAUCAAAGCUCCCAAUGAGUUGGAUGCUUUUAUGAUUGAGCCGUGCCAAUAUCACAUUAACAAUUUACUCCUA

## Sheet: Putative targets 
>Contig_2000
GTCTTGTAACACGGACCAAGGAGTCTGACATGTGTGCGAGTCCACGGGCGAGTAAAACCCGTAAGGCGCAAGGAAGCTGACTGGCGGGATCCCCTTGTGGGTTGCACCGCCGACCGACCTAGATCTTCTGTGAAGGGTTCGAGTGAGAGCATACCTGTCGGGACCCGAAAGATGGTGAACTATGCCTGAGCGGGGCGAAGCCAGAGGAAACTCTGGTGGAGGCTCGCAGCGATACTGACGTGCAAATCGTTCGTCTGACTTGGGTATAGGGGCGAAAGACTAATCGAACCGTCTAGTAGCTGGTTCCCTCCGAAGTTTCCCTCAGGATAGCTGGAGCCCGCGGGCGAGTTCTATCGGGTAAAGCCAATGATTAGAGGCATCGGGGGCGCAACGCCCTCG…
>Contig_2001
CCTGATGCGGTTATGAGTACGACCGGGCGTGGATGGCACTCGGTCCTCCGGATTTTCAAGGGCCGCCGGGGGCGCACCGGACACCACGCGACGTGCGGTGCTCTTCCGGCCGCTGGACCCTACCTCCGGCTGAACCGTTTCCAGGGTGGGCAGGCCGTTAAACAGAAAAGATAACTCTTTCCGAGGCCCCCGCCGACGTCTCCGGACTCCCTAACGTTGCCGTCAGCCGCCACGTCCCGGTTCAGGAATTTTAACCCGATTCCCTTTCGAAGTTCGCGTGTTGCACGCTCTCTGACGGGCTTCCCCCGTCTCTTAGGATCGACTAACCCATGTGCAAGTGCCGTTCACATGGAACCTTTCCCCTCTTCGGCCTTCAAAGTTCTCATTTGAATATTTGCT…
>Contig_2002
CACCGCCGACCGACCTAGATCTTCTGTGAAGGGTTCGAGTGAGAGCATACCTGTCGGGACCCGAAAGATGGTGAACTATGCCTGAGCGGGGCGAAGCCAGAGGAAACTCTGGTGGAGGCTCGCAGCGATACTGACGTGCAAATCGTTCGTCTGACTTGGGTATAGGGGCGAAAGACTAATCGAACCGTCTAGTAGCTGGTTCCCTCCGAAGTTTCCCTCAGGATAGCTGGAGCCCGCGGGCGAGTTCTATCGGGTAAAGCCAATGATTAGAGGCATCGGGGGCGCAACGCCCTCGACCTATTCTCAAACTTTAAATAGGTAGGACGGCGCGGCTGCTCCATTGAGCCGCGCCACGGAATCGAGAGCTCCAAGTGGGCCATTTTTGGTAAGCAGAACTGG…
>Contig_2003
GAAGGGTTCGAGTGAGAGCATACCTGTCGGGACCCGAAAGATGGTGAACTATGCCTGAGCGGGGCGAAGCCAGAGGAAACTCTGGTGGAGGCTCGCAGCGATACTGACGTGCAAATCGTTCGTCTGACTTGGGTATAGGGGCGAAAGACTAATCGAACCGTCTAGTAGCTGGTTCCCTCCGAAGTTTCCCTCAGGATAGCTGGAGCCCGCGGGCGAGTTCTATCGGGTAAAGCCAATGATTAGAGGCATCGGGGGCGCAACGCCCTCGACCTATTCTCAAACTTTAAATAGGTAGGACGGCGCGGCTGCTCCATTGAGCCGCGCCACGGAATCGAGAGCTCCAAGTGGGCCATTTTTGGTAAGCAGAACTGGCGATGCGGGATGAACCGGAAGCCGGGT…
>Contig_2004
CTTAACAAAAATAATAAAATGATTCCCTAAAGTCTGTTGCCCAAAGTTGAACTTTGGCCACTTTATGTCGGGCCGGCCCTGCCTAGATGGTTCAAGGATATCACCCRACTGAACAAAGAGATAGGTAAATTGCTAAATGGAGATGTTTTTGGACAAGATTTAACTAATTATCAAAACAAAATTAAATAAACTAAATGACAGTTCCACTTGGTATCAAGGCATCCTTGATCACAGTGACAATGCCGCTCTTGATGAAATAACCATCTGTTTCTCTCGCTGCTTCTTGCACATTATCGGCATTAATGATCTTGACATTATCTCCAATGCGAGCATTTTTGTCGATAATAGCTCTTTTGATGTGAGAGTTTTTGCCGATACCTATTGGGAGGCTACCTTTTG…
>Contig_2005
CCAAATTATTGCTTAGCAGTTTATAGTCGGTTAAATAATACAGTAAAATGAAGAATATTTACAAACTTATATGAGCAATAATCAGATTACAGTGAAAACTAATCTTCTATGAATGGCGTAGAAAGGTGTGACCAACCTGAAATGTGTGGTATGATTCCAAAAACCCAGTATTTGGGGTACATGAAGTTGTGCTGGAAATCATGGGTTCATTCTGATTCTTTCGAACATTTCCGAAAGCACAGGAAATTAAGTGCGTCTTTAAAAGTAAAGGCCGCACTCAACCTATCTACATCACTATCTTTTCAGAATGTACATTCCCTCTCTTAATTCCAACTTTTCTTCTGATACAAGACCAGAAAGAAAGCCTTGCAGCTGTTGRAGTGATTTGTCATACGGAGG…
>Contig_2006
TCCTTGTGCCACAAATTTCCTCTCAAATTTGTCTAGGAACTCAAGATACAACAAGTCCTCTGATGAAAGTGCTTCTTCTCCAACCACAGCCTTCATTGCCTGGACATCTTTTCCAATAGCATAATTTGCATATAACTGGTTAGACACATCAGAATGGTCTCGACGAGTCATCCCCTCTCCAATAGCACTCTTCATCAATCGCGAGAGTGATGGTAGGACATTGATTGGTGGGTAAATCTGTCGATTGTGAAGCTGCCTATCAATATAAATCTGCCCCTCCGTAATGTAACCCGTAAGATCCGGTGTGGGGTGAGTAATATCATCGTTTGGCATAGTTAAAATGGGGATTTGAGTGATGGATCCCTTTCTTCCTTCAATACGCCCAGCACGCTCATAGAT…
>Contig_2007
TCCCCAGCACGATGAAATTTGCGAAGATTACCCGGGCCTGTCGGCCAAGGCTATATACTCGTTGAATACATCAGTGTAGCGCGCGTGCGGCCCAGAACATCTAAGGGCATCACAGACCTGTTATTGCCTCAAACTTCCGTGGCCTAAACGGCCATAGTCCCTCTAAGAAGCTGGCCGCGGAGGGAATCCTCCGCATAGCTAGTTAGCAGGCTGAGGTCTCGTTCGTTAACGGAATTAACCAGACAAATCGCTCCACCAACTAAGAACGGCCATGCACCACCACCCATAGAATCAAGAAAGAGCTCTCAGTCTGTCAATCCTTACTATGTCTGGACCTGGTAAGTTTCCCCGTGTTGAGTCAAATTAAGCCGCAGGCTCCACTCCTGGTGGTGCCCTTCC…
>Contig_2008
AAAGATCGGGATGATGCATTTGGTTCTTTTGCACTGTAATTGAAAAATCCATTAAATTCAACCTATTATTACTATTCCGGTATTCCATGATGAAACCGGCCAACATTAATTGGATTTTAACAACAAGGTAGCTTGATCTTGAAATATCTTCCATGCTGCAATTATGTGGTTTTCTTCCGTTAACGGGGCTCCAACCACGAATCGAAGAATGTACTTGCCAGATAAAACGGTATGTGATATGAAGATTTTTCCCGTTGAGTTTACAGAATCTAATAAGTCCTGGTTTAGTTTATTGCCACAATCTTGATCATCATGGGCAGGAAGAAGGCGGAAACAAACAAGTGCAAATACACAAGGGACGACAATCTCAAATCTCGAATCAGCAGCAACAAGATCTTC…
>Contig_2009
TGAAWARGRTAGATGATTGCGGATCACTACATACGGATAATGCACCTGAGACCTTCTCCTTTCAGCATGAGATCGAAAGCTTTGTTAATGTCCGCAAAGGGAACTTCATGGGTAATGAATTTCTCTAGTTCAAGTTCCTTGTTCATGTACATTTCCACGACTGAAGGAAGATCTGACCGTGGCTTGTAGTTTCCGAAGAAGGTACCTTTGAGAGTTCTCTCATTCAATAGTTTCATTGGGTGAGTTTTGAATGCGTCGTCCTTGTTTGGCACACCGACAAGTACTGCAACACCCCAGCCATCATGAACGCATTCAAATGCAGAGATCATGGCTTGGATACTCCCTGTACACTCAATGCTGCGGTCTACCCCTCCATCAGTCATCTCAGCAATCACCTCT…
>Contig_2010
CTCCTCYGCCACRGCATCAATRAACTCTTCAGTRTTSAGATACTGGTYCCTAGAAACCTTGGATCCATGAATGAGAAGWGCAAGATCCTTGGTCATCTTTCCTGATTCAACAGTTCCAATACAAGCTGCTTCCAGCTTCTCGGTGAAATCCAAAAGTCTAGCATTGTCGTCCAACTTTGCTCTGTGAGCAAGACCTCTTGACCAAGCAAAGATTGAAGCTATGCTGTTTGTACTGGTTTCACCTCCTTTCTGGTGAACCCGGTAGTGACGTGTCACTGTCCCATGGGCTGCTTCAGCTTCAATGGTCTTTCCATCTGGGCATACCAACACTGATGTCATTAATCCAAGGGATCCGAAACCTTGGGCTAAGAAATCACTCTGTACATCACCATCATAGTT…
>Contig_2011
CGCTATTGGAGCTGGAATTACCGCGGCTGCTGGCACCAGACTTGCCCTCCAATGGATCCTCGTTAAGGGATTTAGATTGTACTCATTCCAATTACCAGACTCGAAGAGCCCGGTATTGTTATTTATTGTCACTACCTCCCCGTGTTAGGATTGGGTAATTTGCGCGCCTGCTGCCTTCCTTGGATGTGGTAGCCGTTTCTCAGGCTCCCTCTCCGGAATCGAACCCTAATTCTCCGTCACCCGTCACCACCATAGTAGGCCACTATCCTACCATCGAAAGTTGATAGGGCAGAAATTTGAATGATGCGTCGCCAGCACAAAGGCCGTGCGATCCGTCAAGTTATCATGAATCATCTGAGCAACGGGCAAAGCCCGCGTCGACCTTTTATCTAATAAATG…
>Contig_2012
GGCCTTTGTGCYGGCGACGCATCATTCAAATTTCTGCCCTATCAACTTTCGATGGTAGGATAGTGGCCTACTATGGTGGTGACGGGTGACGGAGAATTAGGGTTCGATTCCGGAGAGGGAGCCTGAGAAACGGCTACCACATCCAAGGAAGGCAGCAGGCGCGCAAATTACCCAATCCTAACACGGGGAGGTAGTGACAATAAATAACAATACCGGGCTCTTCGAGTCTGGTAATTGGAATGAGTACAATCTAAATCCCTTAACGAGGATCCATTGGAGGGCAAGTCTGGTGCCAGCAGCCGCGGTAATTCCAGCTCCAATAGCGTATATTTAAGTTGTTGCAGTTAAAAAGCTCGTAGTTGGACTTTGGGTTGGGTCGTCCGGTCCGCCCTTTGGGTG…
>Contig_2013
GTACCTTTAATTGAAGTCTGTGGGTTGAGCATAAAACTAGAAAAAGATTACGTTGGGTCTCACGTGGATTTGTTGGTTTWAAMTMTGTCTAARSTTTGTAGACRRCTCGGAATTCATAATCTGAAGTCGGAATGAGTTCACTTGCCTTTAGTTCAATTTCTTTGGATGGTCGATGCATTTGGAAGAATGAAGTGAAGAGATCAGAGCTTAGCTGGGGATATGGACGGAAAATGTCTGTTGGAGCTTCGAAAACTAATTCTCAGTATTCGGTCAACATTGGTGTTCTTGGAGCTAGCGGGTATACTGGTTCCGAGATTGTAAGACTCTTGGCGGATCATCCTCATTTTCGCATTACTGTTATGACAGCGGATAGAAAAGCTGGCCAATCAATGAGCTCTG…
>Contig_2014
ATCATTCAAATTTCTGCCCTATCAACTTTCGATGGTAGGATAGTGGCCTACTATGGTGGTGACGGGTGACGGAGAATTAGGGTTCGATTCCGGAGAGGGAGCCTGAGAAACGGCTACCACATCCAAGGAAGGCAGCAGGCGCGCAAATTACCCAATCCTGACACGGGGAGGTAGTGACAATAAATAACAATACCGGGCTCTTCGAGTCTGGTAATTGGAATGAGTACAATCTAAATCCCTTAACGAGGATCCATTGGAGGGCAAGTCTGGTGCCAGCAGCCGCGGTAATTCCAGCTCCAATAGCGTATATTTAAGTTGTTGCAGTTAAAAAGCTCGTAGTTGGACTTTGGGTTGGGTCGTCCGGTCCGCCCTTTGGGTGTGCACCGGTCGTCTCGTCCC…
>Contig_2015
AGGGATCGGCGGATGTTACTTTTAGGACTCCGCCGGCACCTTATGAGAAATCAAAGTTTTTGGGTTCCGGGGGGGAGGTATGGTCGCAAGGCTGAAACTTAAAGGAATTGACGGAAGGGCACCACCAGGAGTGGAGCCTGCGGCTTAATTTGACCCAACACGGGGAAACTTACCAGGTCCAGACATAGCAAGGATTGACAGACTGAGAGCTCTTTCTTGATTCTATGGGTGGTGGTGCATGGCCGTTCTTAGTTGGTGGAGCGATTTGTCTGGTTAATTCCGATAACGAACGAGACCTCAGCCTGCTAACTAGCTACGCGGAGGCATCCCTCCGCGGCCAGCTTCTTAGAGGGACTATGGCCGTTTAGGCCACGGAAGTTTGAGGCAATAACAGGTCTG…
>Contig_2016
GAAAACGATTCGAACTTTTAAGGCATAAAAATGGAGATTCCAAGAGAAAATGGGAATTCATACGTAATTGATGATGATCATCATAGTTCATTGATATTTCTGGGAACTGGTTGTTCAAGTGCAGTTCCAAATTGTATGTGTTTGATTCAACCTTCAAATCCACCTTGCGCTGTTTGTTCTCAATCACTTTCAATCCCTCCTGAGCTTAATCCTAATTACAGATGCAACACGTCTCTTCTTATTGATTATTGCAATGGAGATGGTGAACACAAGTATATATTGATTGATGTTGGAAAAACATTTAGGGAGCAAGTACTTCGGTGGTTCACTCACCATAAGATTCCTCGTGTGGATTCCATAATTTTGACCCATGAGCATGCTGATGCAGTTCTTGGCCTG…
>Contig_2017
CAAWGGACCGTTATGAGAACGACTGGGGTGTTGTGAAAAGAGGATGGGATGCTCAAGTTCTTGGTGAAGCACCATACAAATTTAAGAGTGCTTTAGAAGCAGTTAAGACACTGAGGGCAGAACCAAAGGCCAATGACCAATACTTGCCTCCATTTGTTATAGTTGATGATAGTGGCAAGGCTGTTGGCCCAGTTTTGGACGGTGATGCTGTTGTGACTTTCAACTTCCGTGCAGATCGTATGACTATGCTTGCTAAGGCCCTTGAATACGATGACTTCAAGGATTTTGACCGCGTTAGATTCCCAAAGATCCGTTATGCTGGTATGCTCCAGTATGATGGTGAGTTGAAGCTTCCAAACAAATACCTAGTTTCACCACCAGAGATTGATAGAACATCTG…
>Contig_2018
ACTTGGCGGCAGAAACCATGGCAGTAAGAGCAGGCTTCACTTCAGCATACTTACGGGTCTTGAGACCACAGTCAGGGTTAACCCACAAAATGTTGGTCTCTAGAACTGCAAGCATCTTGTTGACACGGTCAGCAATTTCCTCTGTTGATGGGATTCTTGGGGAGTGAATGTCATACACACCAGGGCCGATACCAGCACCATACTTAACTCCTTCACGGAAAACGGAGAGAAGCTTCTCATCAGATCGAGAGTTCTCAATGGTGATGACATCGGCATCCATGTCAATGATGGAGTGGATGATGTCATTGAAGTTAGAGTAGCACATGTGGGTGTGGATCTGGGTGGTGTCTTGGACGCCACAGTTGGTGATACGGAAGGAGTGGACAGCCCAGTCCAAGT…
>Contig_2019
GGATGAGGCAYTTTTCTCTGCCAATGCTGCTCCAGGCTTCAAGAAAGAGCTCTCCAAGAGTAACTAACGAGTCTGTTCAGAAGGCTGCTACCGCTTTGAGGGGATCTGAGCACCGTAGAGCCACAAACGTGAGCTCTCGATTGGATGCTCAGCAGAAGAAGTTGAACCTTCCCATCCTCCCAACCACCACCATTGGATCTTTCCCTCAGACCATCGAGCTCAGAAGAGTTCGTCGTGAATACAAAGCCAAGAAAATCTCCGAGGCTGATTACGTTGAGGCCATCAAGAAGGAAATCGCTAAAGTTGTCAAGCTCCAGGAAGAGCTCGACATTGATGTCCTAGTCCATGGAGAGCCCGAGAGAAACGACATGGTTGAGTACTTCGGAGAGCAATTATCTG…
>Contig_2020
GACTCAAATGCCTGCAAAATAAGTTCTTCACCTCCAGAATGAAAATTTGAAGATTAGGCCTTGTTTGCAATGTTGTTGGATAGCCAATCCAGCCCTTCGTACAATCCCTCACCAGATGTAGCGCAAGTGCTCTGGATGTACCAGTGTCTCTGACGTAAGGAATGTAGACCAAGTTTATCAGTAATTTCAGCAGCATTCATTGCATTTGGCAGATCCTGTTTGTTTGCGAAAACAAGTAGCACAGCATCTCTCAACTCATCCTCATTTAGCATCCTGTGGAGTTCATCCCTTGCCTCAACTACACGGTCCCTGTCGTTGCTGTCGACAACGAAGATGAGACCTTGTGTGTTCTGGAAATAGTGCCTCCATAGAGGTCTGATCTTATCTTGGCCTCCAACA…
>Contig_2021
RCATCAGGTCTCCAAGGTGGAACAGCCTCTGGTCGATGGAACAATGTAGGCAAGGGAAGTCGGCAAAATGGATCCGTAACCTCGGGAAAAGGATTGGCTCTGAGGGCTGGGCACGAGGTCCCAGTCCCGAACCCGTCGGCTGTCGGCGAACTGCTCGAGCTGCTCACGCGGCGAGAGCGGGTCGTCGCGTGCCGGCCGGGGGACGGATTGGGAACGGCTCCTCACGGGGCCTTCCGCGTGCGTCGAACAGTCGACTCAGAACTGGTACGGACAAGGGGAATCCGACTGTTTAATTAAAACAAAGCATTGCGATGGTCCCTGCGGATGCTAACGCAATGTGATTTCTGCCCAGTGCTCTGAATGTCAAAGTGAAGAAATTCAACCAAGCGCGGGTAAACG…
>Contig_2022
TTTTTTTTGCTTCATAAGACGGGAAAATTTTTATTCCCCAAGACTGAAAAATTACACTAAAGGTAACTTTAAAACTCACCAAACATCCTTCAGAATATAAGCAGTGGGTGACCTACAACTGCTAGACCGATGAGAACTACAACCGCTATCCTACTTCAAAAA
>Contig_2023
TCCTTGGCTAAAACCCAATCTGAACATCCCCATCTCCAAATATGGCACTAAGCCATAATGTTATTGGCATGATCAACTTCATAGCGACACTTCTATCAATTCCAATCATTGGCGCCGGAATTTGGCTGACAACAGTACCTGATAATTCTTGTGTGAAGATTCTTCAGTGGCCTGTTGTAATTATTGGGATTTTGATCTTAGTTGTAGGAATTGCAGGGTTCGTAGGAGGATTCTGGAGAATTCCATGGTTACTTCTTTTCTACTTAGTGGTCATGCTAGTTCTCATAATATTACTAGGTTGTATGGTTGTATTCATTTATATGGTTACTCTTAAAGGGGCTGGTCACCTTGCTCCTAGTAGATCTTACTTGGAATATCGTCTCGATGATTACTCCGGAT…
>Contig_2024
GTGGATTTGTTGGTTTTAACTCTGTCTAAGCTTCGTACACGGCTCGTGTTTCTTCGTCTCACTCCTCCTGTCGGAATGAGTTCACTTGCCTTTAGTTCAGTTTCTTTGGATGGTCGATGCATTTGGAAGAATGAAGTGAAGAGATCAGAGCTTAGCTGGGGATATGGACGGAAAATGTCTGTTGGAGCTTCGAAAACTAATTCTCAGTATTCGGTCAACATTGGTGTTCTTGGAGCTAGCGGGTATACTGGTTCCGAGATTGTAAGACTCTTGGCGGATCATCCTCATTTTCGCATTACTGTTATGACAGCGGATAGAAAAGCTGGCCAATCAATGAGCTCTGTATTTCCACATTTGATCAAGCAAGACTTGCCAGATATGGTTGCTGTCAAGGATGCA…
>Contig_2025
GTCACTCAAACATTAGGACGCTGTTCATTCACACAAAACTCCTCAAAGCACTAGATCATTGACCAACCACTTGAGCGAACCACTCTCAGGCCTCAGCAGCGCAACGAAAGAAAAGAAGAAAAATGTCAAAAGTTCACCAACCGCACCTTCCTACCTATTCCTATTTTTTCTTTATAAACTTTTCAGCAATCCTCTAAAACCATCTACTATCTCTATCTGTTCTTCGTCTTCTTCTAGTTCATTCATGGCAATTTTCATATTTGTTTCTGCAATAGTCTTTATAATTCTGAGTTACAACATATTCCAACGTTTAAGGTTCAAGCTTCCACCAGGTCCACGTCCATGGCCAATAGTAGGTAACCTCTACGACATCAAACCGGTAAGGTTCCGGTGTTTTTA…
>Contig_2026
TCTCTCTCTCTCCTCGTCTCGTTCTTGGACCTCGAAACCCTAGCGATCGCCGATACCAACAATGGCCTCAGATGTTTCCATCCCAGTTCCTTCAGAATTTGGCACATTCTCTCGTCTGAGGACCATGCAATTTGTTGGAACAGAGAGACCTTGGCTAAATCTATATGGGAATAGGGTCCGACCTGTTGCTCCCTTTGGAAGTGTCAGCAGTACACCTTTCACTGATCCTTCTCTGATACATCGATGTTTGCCAGATGAGTTGCTCTTGGAGGTTTTCTCAAGAATGAATCCCTACACTTTAGGGAGGGCGGCCTGCGTTTGTCGCAAATGGAGGTACGCTATTCGGAATCCCAACTTGTGGCGCAATGCATGCCTGAAA

## Sheet: GO Analysis
	MiRNA Name	Target Description	Component cellular	Molecular function	Biological process
	pso-miR2910	AT5G18700.1	plasma membrane	kinase activity	cytokinesis
		EMBRYO DEFECTIVE 3013	( GO:0005886 )	( GO:0016301 )	( GO:0000910 )
			spindle	microtubule binding	endosperm cellularization
			( GO:0005819 )	( GO:0008017 )	( GO:0010342
			microtubule	ATP binding	embryo development ending in seed dormancy
			( GO:0005874 )	( GO:0005524 )	( GO:0009793 )
			preprophase band		pollen development
			( GO:0009574 )		( GO:0009555 )
			phragmoplast assembly		cellularization
			( GO:0000914 )		( GO:0007349 )
			plasmodesma		microsporogenesis
			( GO:0009506 )		( GO:0009556 )
			phragmoplast		radial microtubular system formation
			( GO:0009524 )		( GO:0010245 )
		AT1G63880	nucleus	ADP binding	defense response
		Disease resistance protein (TIR-NBS-LRR class) family	( GO:0005634 )	( GO:0043531 )	( GO:0006952 )
				ATP binding	defense response to fungus
				( GO:0005524 )	( GO:0050832 )
					signal transduction
					( GO:0007165 )
		AT1G77830	cytoplasm	zinc ion binding
		RING/U-box superfamily protein	( GO:0005737 )	( GO:0008270 )
		AT5G46700	plasma membrane	molecular_function_unknown	meristem structural organization
		senescence-associated protein, putative	( GO:0005886 )	( GO:0003674 )	( GO:0009933 )
			plasmodesma		leaf vascular tissue pattern formation
			( GO:0009506 )		( GO:0010305 )
			integral component of membrane		regulation of meristem structural organization
			( GO:0016021 )		( GO:0009934 )
					megasporogenesis
					( GO:0009554 )
					radial pattern formation
					( GO:0009956 )
					auxin-activated signaling pathway
					( GO:0009734 )
					root morphogenesis
					( GO:0010015 )
	pso-miR2910	Medtr7g021880.1	GO:0000151	GO:0004842	GO:0006511
		anaphase promoting complex subunit 2	ubiquitin ligase complex	ubiquitin-protein ligase activity	ubiquitin-dependent protein catabolic process
		AT2G04660.1	GO:0005634	GO:0005515	GO:0007267
			nucleus	protein binding	cell-cell signaling
			GO:0005819	GO:0031625	GO:0007276
			spindle	ubiquitin protein ligase binding	gamete generation
			GO:0031461		GO:0009561 megagametogenesis
			cullin-RING ubiquitin ligase complex		GO:0009616
					virus induced gene silencing
					GO:0010267
					production of ta-siRNAs involved in RNA interference
					GO:0032875
					regulation of DNA endoreduplication
					GO:0035196
					production of miRNAs involved in gene silencing by miRNA
					GO:0051302
					regulation of cell division
					GO:0051510
					regulation of unidimensional cell growth
		Zinc finger A20 and AN1 domain-containing stress-associated protein 5	GO:0005634
		AT3G12630	nucleus	GO:0003677	GO:0006970
				DNA binding	response to osmotic stress
				GO:0004842	GO:0009414
				ubiquitin-protein transferase activity	response to water deprivation
				GO:0008270	GO:0016567
				zinc ion binding	protein ubiquitination
				GO:0046872	GO:0051865
				metal ion binding	protein autoubiquitination
			chloroplast stroma	glutamate synthase (NADH) activity	response to cadmium ion
			( GO:0009570 )	( GO:0016040 )	( GO:0046686 )
			mitochondrion	iron, 4 sulfur cluster binding	glutamate biosynthetic process
			( GO:0005739 )	( GO:0051538 )	( GO:0006537 )
			plastid	flavin adenine dinucleotide binding	response to cytokinin
			( GO:0009536 )	( GO:0050660 )	( GO:0009735 )
			cytoplasm	iron ion binding	ammonia assimilation cycle
			( GO:0005737 )	( GO:0005506 )	( GO:0019676 )
				FMN binding	L-glutamate biosynthetic process
				( GO:0010181 )	( GO:0097054 )
					nitrate assimilation
					( GO:0042128 )
					oxidation-reduction process
					( GO:0055114 )
					developmental growth
					( GO:0048589 )
	pso-miR2910		GO:0005634
		TC177453	nucleus	GO:0043565	GO:0006351
		Homeobox-leucine zipper protein HAT2		sequence-specific DNA binding	transcription, DNA-templated
		AT5G47370		GO:0003700	GO:0006355
				transcription factor activity, sequence-specific DNA binding	regulation of transcription, DNA-templated
				GO:0003677	GO:0009641
				DNA binding	shade avoidance
					GO:0009733
					response to auxin
					GO:0009734
					auxin-activated signaling pathway
					GO:0009826
					unidimensional cell growth
		TC165452	extracellular region		response to abiotic or biotic stimulus
		Thaumatin-like protein - Arabidopsis thaliana	( GO:0005576 )		( GO:0051707 )
		AT1G18250
		Concanavalin A-like lectin/glucanase domain	intracellular (GO:0005622	acid-amino acid ligase activity (GO:0016881	protein modification process (GO:0006464)
		TC484267		Molecular Function: protein binding (GO:0005515)
		TC560552	peroxisome	medium-chain-(S)-2-hydroxy-acid oxidase activity	oxidative photosynthetic carbon pathway
		GLYCOLATE OXIDASE 3, GOX3 AT4G18360	( GO:0005777 )	( GO:0052854 )	( GO:0009854 )
				glycolate oxidase activity	hydrogen peroxide biosynthetic process
				( GO:0008891 )	( GO:0050665 )
				FMN binding	defense response to bacterium
				( GO:0010181	( GO:0042742 )
					oxidation-reduction process
					( GO:0055114 )
					defense response signaling pathway, resistance gene-independent
					( GO:0010204
	pso-miR2910	LOC_Os09g20880.1	plasma membrane	GO:0016301 kinase activity	metabolic process
		serine/threonine-protein kinase, putative, expressed	( GO:0005886 )	GO:0000166	GO:0008152
		AT1G24030		nucleotide binding
		SGN-U573770	GO:0005783
		IAA-alanine resistance protein 1	endoplasmic reticulum	GO:0046873	GO:0006810
		AT1G68100	GO:0005789	metal ion transmembrane transporter activity	transport
			endoplasmic reticulum membrane	GO:0005385	GO:0006882
			GO:0016020	zinc ion transmembrane transporter activity	cellular zinc ion homeostasis
			membrane		GO:0030001
			GO:0016021		metal ion transport
			integral component of membrane		GO:0055085
					transmembrane transport
					GO:0071577
					zinc II ion transmembrane transport
		acyltransferase-like protein ACYL3b	cytoplasm	transferase activity
		SGN-U567255	( GO:0005737 )	( GO:0016740 )
		At3G30280.1		transferase activity, transferring acyl groups other than amino-acyl groups
				( GO:0016747 )
	pso-miR2911	AT1G31410	nucleus	polyamine binding	polyamine transport
		putrescine-binding periplasmic protein-related	( GO:0005634 )	( GO:0019808 )	( GO:0015846 )
			periplasmic space
			( GO:0042597 )
			chloroplast envelope
			( GO:0009941 )
		AT1G63930	nucleus	molecular_function_unknown	mucilage biosynthetic process involved in seed coat development
		ROH1 | from the Czech 'roh' meaning 'corner	( GO:0005634 )	( GO:0003674 )	( GO:0048354 )
					seed coat development
					( GO:0010214 )
		AT5G46700	plasma membrane	molecular_function_unknown	meristem structural organization
		senescence-associated protein, putative	( GO:0005886 )	( GO:0003674 )	( GO:0009933 )
		Medtr0055s0090.1	plasmodesma		leaf vascular tissue pattern formation
			( GO:0009506 )		( GO:0010305 )
			integral component of membrane		regulation of meristem structural organization
			( GO:0016021 )		( GO:0009934 )
					megasporogenesis
					( GO:0009554 )
					radial pattern formation
					( GO:0009956 )
					auxin-activated signaling pathway
					( GO:0009734 )
					root morphogenesis
					( GO:0010015 )
		AT1G21760	pollen tube	molecular_function_unknown	regulation of translation
		Cyclin-like F-box domain containing protein	( GO:0090406 )	( GO:0003674 )	( GO:0006417 )
		Os03t0668000-01	nucleus		protein ubiquitination
			( GO:0005634 )		( GO:0016567 )
			cytoplasm		response to heat
			( GO:0005737 )		( GO:0009408 )
			mitochondrion		response to cold
			( GO:0005739 )		( GO:0009409 )
		Solyc07g039280.1.1	plasma membrane	NAD+ kinase activity	protein kinase C-activating G-protein coupled receptor signaling pathway
		Plant senescence-associated protein	( GO:0005886	( GO:0003951 )	( GO:0007205 )
		AT5G23450.1	mitochondrion	ATP binding	phosphorylation
			( GO:0005739 )	( GO:0005524 )	( GO:0016310 )
				diacylglycerol kinase activity	sphingolipid biosynthetic process
				( GO:0004143 )	( GO:0030148 )
				D-erythro-sphingosine kinase activity
				( GO:0017050 )
		Cytochrome P450 like_TBP	endomembrane system	sodium:proton antiporter activity	cation transport
		Solyc00g068970.2.1	( GO:0012505	( GO:0015385 )	( GO:0006812
		AT1G06970.1 28	plasma membrane	monovalent cation:proton antiporter activity	sodium ion transmembrane transport
			( GO:0005886	( GO:0005451 )	( GO:0035725 )
					hydrogen ion transmembrane transport
					( GO:1902600 )
					monovalent inorganic cation transport
					( GO:0015672 )
					regulation of pH
					( GO:0006885 )
		Solyc10g007740.2.1	nucleus	metal ion transmembrane transporter activity	cation transmembrane transport
		Mg2+ transporter protein CorA family protein (AHRD V1 *-*- D0D0F5_9RHOB)"	( GO:0005634 )	( GO:0046873 )	( GO:0098655 )
		AT1G29820.2	membrane
			( GO:0016020 )
	pso-miR2914	AT2G19940	chloroplast	copper ion binding	arginine biosynthetic process
		oxidoreductases	( GO:0009507 )	( GO:0005507 )	( GO:0006526 )
			membrane	oxidoreductase activity, acting on the aldehyde or oxo group of donors, NAD or NADP as acceptor	response to cadmium ion
			( GO:0016020 )	( GO:0016620 )	( GO:0046686 )
			nucleolus	N-acetyl-gamma-glutamyl-phosphate reductase activity	cellular amino acid metabolic process
			( GO:0005730 )	( GO:0003942 )	( GO:0006520 )
			cytoplasm	NAD binding	oxidation-reduction process
			( GO:0005737 )	( GO:0051287 )	( GO:0055114 )
			chloroplast stroma	protein dimerization activity
			( GO:0009570 )	( GO:0046983 )
		AT1G06950	chloroplast	protein binding	protein import into chloroplast stroma
		ATTIC110, TIC110 | translocon at the inner envelope membrane of chloroplasts 110	( GO:0009507 )	( GO:0005515 )	( GO:0045037 )
			Tic complex		chloroplast organization
			( GO:0031897 )		( GO:0009658 )
			cell
			( GO:0005623 )
			chloroplast envelope
			( GO:0009941
			membrane
			( GO:0016020 )
			plastid
			( GO:0009536 )
			integral component of membrane
			( GO:0016021 )
		AT2G15360	Golgi apparatus
		Arabidopsis thaliana protein match is: fucosyltransferase 4	( GO:0005794 )
		AT3G07010	extracellular region	metal ion binding	pectin catabolic process
		Pectin lyase-like superfamily protein	( GO:0005576 )	( GO:0046872 )	( GO:0045490 )
				pectate lyase activity
				( GO:0030570 )
				lyase activity
				( GO:0016829 )
	pso-miR2914	AT1G74540.1	integral component of membrane	diferuloyl mono-(hydroxyferuloyl) spermidine meta-hydroxylase activity	spermidine metabolic process
		CYP98A8 | cytochrome P450, family 98, subfamily A, polypeptide 8	( GO:0016021 )	( GO:0072551 )	( GO:0008216 )
				monocoumaroyl dicaffeoyl spermidine meta-hydroxylase activity
				( GO:0072549 )
				dicoumaroyl monocaffeoyl spermidine meta-hydroxylase activity
				( GO:0072548 )
				tri-(feruloyl or hydroxyferuloyl) spermidine meta-hydroxylase activity
				( GO:0072532 )
				triferuloylspermidine meta-hydroxylase activity
				( GO:0072550 )
				iron ion binding
				( GO:0005506 )
				oxygen binding
				( GO:0019825 )
				heme binding
				( GO:0020037
		TC209407	plasmodesma	hydrolase activity, hydrolyzing O-glycosyl compounds
		AT3G55430	( GO:0009506 )	( GO:0004553 )
			extracellular region	carbohydrate metabolic process
			( GO:0005576 )	( GO:0005975 )
			cell wall
			( GO:0005618
		OsSub33 -Putative Subtilisin homologue	cell wall	serine-type endopeptidase activity	proteolysis
		LOC_Os04g02980.1	( GO:0005618 )	( GO:0004252 )	( GO:0006508 )
		At4g10520.1	extracellular region		metabolic process
			( GO:0005576 )		( GO:0008152 )
		LOC_Os05g49760	cytosol	magnesium ion binding	isocitrate metabolic process
		isocitrate dehydrogenase,	( GO:0005829 )	( GO:0000287	( GO:0006102
		AT1G65930.1	plasma membrane	isocitrate dehydrogenase (NADP+) activity	NADP metabolic process
			( GO:0005886 )	( GO:0004450	( GO:0006739 )
			apoplast	NAD binding	tricarboxylic acid cycle
			( GO:0048046	( GO:0051287	( GO:0006099
			chloroplast stroma		response to salt stress
			( GO:0009570 )		( GO:0009651
			plasmodesma		defense response to bacterium
			( GO:0009506 )		( GO:0042742 )
					metabolic process
					( GO:0008152 )
					response to zinc ion
					( GO:0010043
					response to cadmium ion
					( GO:0046686 )
	pso-miR2914	P-type R2R3 Myb protein	nucleus	transcription factor activity, sequence-specific DNA binding	regulation of transcription, DNA-templated
		TC505425	( GO:0005634 )	( GO:0003700 )	( GO:0006355 )
		AT1G66230.1		DNA binding	regulation of secondary cell wall biogenesis
				( GO:0003677 )	( GO:2000652 )
				chromatin binding
				( GO:0003682 )
		NP1230857	nucleus	calmodulin binding	response to auxin
		GB|AP005833.2|BAD36439.1 auxin-induced protein-like	( GO:0005634 )	( GO:0005516 )	( GO:0009733 )
		AT4G31320.1
		SGN-U579610	endoplasmic reticulum membrane	ubiquitin-protein transferase activity	protein ubiquitination
		RING membrane-anchor 3	( GO:0005789 )	( GO:0004842 )	( GO:0016567 )
		AT4G27470.1	integral component of membrane	zinc ion binding
			( GO:0016021 )	( GO:0008270 )
			protein ubiquitination	ligase activity
			( GO:0016567 )	( GO:0016874 )
		FL379340	mitochondrion	molecular_function_unknown	biological_process_unknown
		At1g53760	( GO:0005739 )	( GO:0003674 )	( GO:0008150 )
			membrane
			( GO:0016020 )
			vacuolar membrane
			( GO:0005774 )
			plastid
			( GO:0009536 )
	pso-miR2916	AT1G33530.1	nucleus	molecular_function_unknown	biological_process_unknown
		F-box family protein	( GO:0005634 )	( GO:0003674 )	( GO:0008150 )
		pectate lyase family	plasma membrane	pectate lyase activity	pectin catabolic process
		LOC_Os01g36620.1	( GO:0005886 )	( GO:0030570 )	( GO:0045490 )
		At3g09540.1		lyase activity
				( GO:0016829 )
				metal ion binding
				( GO:0046872 )
		CR289088	cytoplasm	structural constituent of ribosome	translation
		At2g21580.2	( GO:0005737 )	( GO:0003735 )	( GO:0006412 )
			ribosome		other cellular processes | other metabolic processes | protein metabolism
			( GO:0005840 )
			vacuolar membrane
			( GO:0005774 )
			cytosolic ribosome
			( GO:0022626 )
			cytosolic small ribosomal subunit
			( GO:0022627 )
			plasmodesma
			( GO:0009506 )
			vacuolar membrane
			( GO:0005774 )
		Os01t0546800-01	plasma membrane	pectate lyase activity	pectin catabolic process
		AmbAllergen domain containing protein.	( GO:0005886 )	( GO:0030570 )	( GO:0045490 )
		AT3G55140.1		lyase activity
				( GO:0016829 )
				metal ion binding
				( GO:0046872 )
		Os08t0332600-00	nucleus	ADP binding	defense response
		Disease resistance protein domain containing protein.	( GO:0005634 )	( GO:0043531	( GO:0006952 )
		AT3G14460		ATP binding
				( GO:0005524 )
		LOC_Os01g36620.1	plasma membrane	pectate lyase activity	pectin catabolic process
		Pectate lyase family protein, expressed	( GO:0005886 )	( GO:0030570 )	( GO:0045490 )
		At3g09540.1		lyase activity
				( GO:0016829 )
				metal ion binding
				( GO:0046872 )
		SGN-U580730	apoplast	manganese ion binding	stomatal movement
		2,3-biphosphoglycerate-independent phosphoglycerate mutase, putative / phosphoglyceromutase	( GO:0048046 )	( GO:0030145 )	( GO:0010118 )
		AT3G08590.1	plasmodesma	2,3-bisphosphoglycerate-independent phosphoglycerate mutase activity	response to cadmium ion
			( GO:0009506 )	( GO:0046537 )	( GO:0046686 )
			cytoplasm		glycolytic process
			( GO:0005737 )		( GO:0006096 )
			cytosol		pollen development
			( GO:0005829 )		( GO:0009555 )
					glucose catabolic process
					( GO:0006007 )
		HEAT repeat family protein expressed (AHRD V1 *-*- Q10RT3_ORYSJ)	nucleus	molecular_function_unknown	amyloplast organization
		Solyc09g008490.2.1	( GO:0005634 )	( GO:0003674 )	( GO:0009660 )
		AT2G36810.1	plant-type vacuole membrane		negative gravitropism
			( GO:0009705 )		( GO:0009959 )
					gravitropism
					( GO:0009630 )
	pso-miR1310	AT1G12770	chloroplast	ATP-dependent RNA helicase activity	plasmodesma organization
		ISE1, EMB1586 | P-loop containing nucleoside triphosphate hydrolases superfamily protein |	( GO:0009507 )	( GO:0004004 )	( GO:0009663 )
			mitochondrion	RNA helicase activity	plasmodesmata-mediated intercellular transport
			( GO:0005739 )	( GO:0003724	( GO:0010497 )
					RNA secondary structure unwinding
					( GO:0010501
					embryo development ending in seed dormancy
					( GO:0009793
	pso-MIR6485	AT4G23820.1	extracellular region	polygalacturonase activity	carbohydrate metabolic process
		Pectin lyase-like superfamily protein	( GO:0005576 )	( GO:0004650 )	( GO:0005975 )
					cell wall organization
					( GO:0071555 )
		AT1G22180.3	Golgi apparatus	molecular_function_unknown	biological_process_unknown
		random slug protein 5-like	( GO:0005794 )	( GO:0003674 )	( GO:0008150
		AT4G21770.1	chloroplast	pseudouridine synthase activity	enzyme-directed rRNA pseudouridine synthesis
		rna pseudouridine synthase chloroplastic	( GO:0009507 )	( GO:0009982 )	( GO:0000455 )
				deaminase activity
				( GO:0019239 )
	pso-miR415	AT4G21440.1	nucleus	chromatin binding	response to wounding
		at4g21440p-like protein	( GO:0005634 )	( GO:0003682 )	( GO:0009611 )
		MYB-like 102		DNA binding	regulation of transcription, DNA-templated
				( GO:0003677 )	( GO:0006355 )
				transcription factor activity, sequence-specific DNA binding	response to salt stress
				( GO:0003700 )	( GO:0009651 )
					response to abscisic acid
					( GO:0009737 )
					response to osmotic stress
					( GO:0006970 )
		AT1G23230.1	nucleus	molecular_function_unknown	regulation of transcription, DNA-templated
		mediator of rna polymerase ii transcription subunit 23	( GO:0005634 )	( GO:0003674 )	( GO:0006355 )
			mediator complex
			( GO:0016592 )
		AT2G17442.2	chloroplast	molecular_function_unknown	biological_process_unknown
		Description: hypothetical protein	( GO:0009507 )	( GO:0003674	( GO:0008150 )
		AT2G41620.1	nuclear pore	protein binding	protein transport
		Description: nup93 nic96 nucleoporin interacting component-containing protein	( GO:0005643 )	( GO:0005515 )	( GO:0015031 )
			nucleolus		mRNA transport
			( GO:0005730 )		( GO:0051028 )
			nucleus
			( GO:0005634 )
			nuclear envelope
			( GO:0005635 )
			plasmodesma
			( GO:0009506 )
		AT3G11700.1	vacuole	molecular_function_unknown	response to cyclopentenone
		fasciclin-like arabinogalactan protein 18	( GO:0005773 )	( GO:0003674 )	( GO:0010583 )
			extracellular region		cell adhesion
			( GO:0005576 )		( GO:0007155
	pso-miR1122	AT2G43700.1	plasma membrane	kinase activity
		Concanavalin A-like lectin protein kinase	( GO:0005886 )	( GO:0016301 )
		family protein
		AT5G47040.1	peroxisomal matrix	serine-type peptidase activity	protein import into peroxisome matrix, docking
		lon protease homolog peroxisomal	( GO:0005782 )	( GO:0008236 )	( GO:0016560 )
			nucleoid	ATP-dependent peptidase activity	lateral root development
			( GO:0009295 )	( GO:0004176 )	( GO:0048527 )
			cytoplasm	sequence-specific DNA binding	misfolded or incompletely synthesized protein catabolic process
			( GO:0005737 )	( GO:0043565 )	( GO:0006515 )
			organelle lumen	ATP binding	protein processing
			( GO:0043233 )	( GO:0005524 )	( GO:0016485 )
			peroxisome		growth
			( GO:0005777 )		( GO:0040007 )
			peroxisomal matrix		protein processing
			( GO:0005782 )		( GO:0016485 )
					protein targeting to peroxisome
					( GO:0006625 )
		AT4G33330	Golgi membrane	glucuronosyltransferase activity	cell wall organization
		plant glycogenin-like starch	( GO:0000139 )	( GO:0015020 )	( GO:0071555 )
		initiation protein	Golgi apparatus	metal ion binding	plant-type secondary cell wall biogenesis
			( GO:0005794 )	( GO:0046872 )	( GO:0009834 )
			integral component of membrane	glucuronoxylan glucuronosyltransferase activity	glucuronoxylan biosynthetic process
			( GO:0016021 )	( GO:0080116 )	( GO:0010417 )
				transferase activity, transferring glycosyl groups	xylan biosynthetic process
				( GO:0016757 )	( GO:0045492 )
					biosynthetic process
					( GO:0009058 )
		AT1G79500.5	cytosol	3-deoxy-8-phosphooctulonate synthase activity	pollen tube growth
		2-dehydro-3-deoxyphosphooctonate aldolase 1	( GO:0005829 )	( GO:0008676 )	( GO:0009860 )
			cytoplasm		keto-3-deoxy-D-manno-octulosonic acid biosynthetic process
			( GO:0005737 )		( GO:0019294 )
					metabolic process
					( GO:0008152 )
					rhamnogalacturonan II biosynthetic process
					( GO:0010306 )
		AT2G26550.1
		heme oxygenase chloroplastic
		AT5G55300.2	nucleus	DNA topoisomerase type I activity	DNA topological change
		dna topoisomerase 1	( GO:0005634 )	( GO:0003917 )	( GO:0006265 )
				protein binding	meristem structural organization
				( GO:0005515 )	( GO:0009933 )
				DNA binding	post-embryonic development
				( GO:0003677 )	( GO:0009791 )
				chromatin DNA binding	flower morphogenesis
				( GO:0031490 )	( GO:0048439 )
				DNA topoisomerase type II (ATP-hydrolyzing) activity	regulation of meristem growth
				( GO:0003918 )	( GO:0010075 )
					leaf morphogenesis
					( GO:0009965 )
					organ formation
					( GO:0048645 )
					shoot system morphogenesis
					( GO:0010016 )
					embryo development ending in seed dormancy
					( GO:0009793 )
					chromatin remodeling
					( GO:0006338 )
					stem cell population maintenance
					( GO:0019827 )
					DNA metabolic process
					( GO:0006259 )
	pso-miR1122	AT3G55940.1	plasma membrane	phospholipase C activity	ipid catabolic process
		Phosphoinositide-specific phospholipase C	( GO:0005886 )	( GO:0004629 )	( GO:0016042 )
		family protein		phosphatidylinositol phospholipase C activity	signal transduction
				( GO:0004435 )	( GO:0007165 )
				signal transducer activity	intracellular signal transduction
				( GO:0004871 )	( GO:0035556 )
				calcium ion binding
				( GO:0005509 )
	pso-miR168	AT2G46190.1	mitochondrial matrix	molecular_function_unknown	biological_process_unknown
		mitochondrial glycoprotein family protein	( GO:0005759 )	( GO:0003674 )	( GO:0008150 )
			mitochondrion
			( GO:0005739 )
	pso-miRf10082-akr	AT1G54370.1	endosome membrane	sodium ion transmembrane transporter activity	hydrogen ion transmembrane transport
		sodium hydrogen exchanger 5	( GO:0010008 )	( GO:0015081 )	( GO:1902600 )
			integral component of membrane	sodium:proton antiporter activity	sodium ion transmembrane transport
			( GO:0016021 )	( GO:0015385 )	( GO:0035725 )
			cytoplasm		sodium ion transport
			( GO:0005737 )		( GO:0006814 )
			Golgi cisterna membrane		lithium ion transport
			( GO:0032580 )		( GO:0010351 )
			endosome		regulation of pH
			( GO:0005768 )		( GO:0006885 )
		AT2G47850.3	nucleus	nucleic acid binding	biological_process_unknown
		zinc finger ccch domain-containing protein 32-like	( GO:0005634 )	( GO:0003676 )	( GO:0008150 )
				metal ion binding
				( GO:0046872 )
				DNA binding
				( GO:0003677
		AT2G23130.1	plasma membrane	molecular_function_unknown	response to cyclopentenone
		proline-rich protein	( GO:0005886 )	( GO:0003674 )	( GO:0010583
		arabinogalactan protein	anchored component of membrane
			( GO:0031225 )
		AT1G03780.3	nucleus	microtubule binding	regulation of mitotic spindle organization
		protein tpx2	( GO:0005634 )	( GO:0008017 )	( GO:0060236 )
		targeting protein for XKLP2	microtubule		mitotic nuclear division
			( GO:0005874 )		( GO:0007067 )
			nucleoplasm		activation of protein kinase activity
			( GO:0005654 )		( GO:0032147 )
			nucleus		spindle assembly
			( GO:0005634 )		( GO:0051225 )
			phragmoplast		cell division
			( GO:0009524 )		( GO:0051301
			spindle
			( GO:0005819 )
			chloroplast envelope
			( GO:0009941 )
	pso-miR156h	AT1G27370	nucleus	DNA binding	transcription, DNA-templated
		squamosa promoter binding protein-like 10	( GO:0005634 )	( GO:0003677 )	( GO:0006351 )
				sequence-specific DNA binding transcription factor activity	regulation of transcription, DNA-templated
				( GO:0003700 )	( GO:0006355 )
				metal ion binding	positive regulation of transcription, DNA-templated
				( GO:0046872 )	( GO:0045893 )
					regulation of timing of transition from vegetative to reproductive phase
					( GO:0048510 )
					leaf shaping
					( GO:0010358 )
		AT5G43270.1	nucleus	sequence-specific DNA binding transcription factor activity	regulation of transcription, DNA-templated
		squamosa promoter binding protein-like 2	( GO:0005634 )	( GO:0003700 )	( GO:0006355 )
				metal ion binding	transcription, DNA-templated
				( GO:0046872 )	( GO:0006351 )
				DNA binding	anther development
				( GO:0003677 )	( GO:0048653 )
				transcription regulatory region DNA binding	regulation of timing of transition from vegetative to reproductive phase
				( GO:0044212 )	( GO:0048510 )
		AT1G27360.4	nucleus	DNA binding	regulation of timing of transition from vegetative to reproductive phase
		SPL11 | squamosa promoter-like 11	( GO:0005634 )	( GO:0003677 )	( GO:0048510 )
				metal ion binding	regulation of transcription, DNA-templated
				( GO:0046872 )	( GO:0006355 )
				sequence-specific DNA binding transcription factor activity
				( GO:0003700 )
		AT2G42200.1	nucleus	sequence-specific DNA binding transcription factor activity	vegetative to reproductive phase transition of meristem
		SPL9, AtSPL9 | squamosa promoter binding protein-like 9	( GO:0005634 )	( GO:0003700 )	( GO:0010228 )
			cytoplasm	metal ion binding	leaf development
			( GO:0005737 )	( GO:0046872 )	( GO:0048366 )
				DNA binding	anther development
				( GO:0003677 )	( GO:0048653 )
					transcription, DNA-templated
					( GO:0006351 )
					regulation of transcription, DNA-templated
					( GO:0006355 )
					regulation of leaf formation
					( GO:2000025 )
		AT3G57920.1	nucleus	sequence-specific DNA binding transcription factor activity	regulation of cell size
		SPL15 | squamosa promoter binding protein-like 15	( GO:0005634 )	( GO:0003700 )	( GO:0008361 )
				DNA binding	pollen tube growth
				( GO:0003677 )	( GO:0009860 )
				metal ion binding	regulation of cell proliferation
				( GO:0046872 )	( GO:0042127 )
					regulation of transcription, DNA-templated
					( GO:0006355 )
					plant-type cell wall modification
					( GO:0009827 )
					vegetative to reproductive phase transition of meristem
					( GO:0010228 )
		AT1G69170.1	nucleus	sequence-specific DNA binding transcription factor activity	transcription, DNA-templated
		Squamosa promoter-binding protein-like (SBP domain) transcription factor family protein	( GO:0005634 )	( GO:0003700 )	( GO:0006351 )
				DNA binding	regulation of gene expression
				( GO:0003677 )	( GO:0010468 )
				metal ion binding	defense response to bacterium
				( GO:0046872 )	( GO:0042742 )
					regulation of transcription, DNA-templated
					( GO:0006355 )
		AT5G08620.1	nucleus	ATP-dependent RNA helicase activity	response to salt stress
		STRS2, ATRH25 | DEA(D/H)-box RNA helicase family protein	( GO:0005634 )	( GO:0004004 )	( GO:0009651 )
				RNA binding	response to water deprivation
				( GO:0003723 )	( GO:0009414 )
					RNA secondary structure unwinding
					( GO:0010501 )
					response to cold
					( GO:0009409 )
					transcription factor import into nucleus
					( GO:0042991 )
		AT4G28660.2	chloroplast stroma	molecular_function_unknown	photosynthesis
		PSB28 | photosystem II reaction center PSB28 protein	( GO:0009570 )		( GO:0015979 )
			chloroplast		very long-chain fatty acid metabolic process
			( GO:0009507 )		( GO:0000038 )
			chloroplast thylakoid membrane		phosphatidylglycerol biosynthetic process
			( GO:0009535 )		( GO:0006655 )
			photosystem II oxygen evolving complex		cuticle development
			( GO:0009654 )		( GO:0042335 )
			photosystem II reaction center		isopentenyl diphosphate biosynthetic process, methylerythritol 4-phosphate pathway
			( GO:0009539 )		( GO:0019288 )
			thylakoid		photosystem II assembly
			( GO:0009579 )		( GO:0010207 )
		AT5G18590.1	nucleus		lipid transport
		Galactose oxidase/kelch repeat superfamily protein	( GO:0005634 )		( GO:0006869 )
			cytosol
			( GO:0005829 )
		AT4G12080.1	mitochondrion	DNA binding	transcription, DNA-templated
		AT-hook motif nuclear-localized protein 1 |	( GO:0005739 )	( GO:0003677 )	( GO:0006351 )
			nucleoplasm	AT DNA binding	brassinosteroid biosynthetic process
			( GO:0005654 )	( GO:0003680 )	( GO:0016132 )
			cytoplasm		regulation of transcription, DNA-templated
			( GO:0005737 )		( GO:0006355 )
			chromosomal region
			( GO:0098687 )
		AT2G33810.1	cytoplasm	sequence-specific DNA binding transcription factor activity	ovule development
		SPL3 | squamosa promoter binding protein-like 3	( GO:0005737 )	( GO:0003700 )	( GO:0048481 )
			nucleus	DNA binding	vegetative to reproductive phase transition of meristem
			( GO:0005634 )	( GO:0003677 )	( GO:0010228 )
				metal ion binding	post-embryonic morphogenesis
				( GO:0046872 )	( GO:0009886 )
					transcription, DNA-templated
					( GO:0006351 )
					meristem development
					( GO:0048507 )
					regulation of transcription, DNA-templated
					( GO:0006355 )
					pollen tube growth
					( GO:0009860 )
					regulation of vegetative phase change
					( GO:0010321 )
					positive regulation of flower development
					( GO:0009911 )
					sequence-specific DNA binding transcription factor activity
					( GO:0003700 )
					flower development
					( GO:0009908 )
					response to brassinosteroid
					( GO:0009741 )
					inflorescence development
					( GO:0010229 )
					regulation of flower development
					( GO:0009909 )
					plant-type cell wall modification
					( GO:0009827 )
		AT5G38610.1	extracellular region	pectinesterase inhibitor activity
		Plant invertase/pectin methylesterase inhibitor superfamily protein	( GO:0005576 )	( GO:0046910 )
				pectinesterase activity
				( GO:0030599 )
				enzyme inhibitor activity
				( GO:0004857 )
		AT4G36860.1	plasma membrane	zinc ion binding
		LIM domain-containing protein	( GO:0005886 )	( GO:0008270 )
	pso-miR172b	AT5G60120.1	nucleus	sequence-specific DNA binding transcription factor activity	regulation of transcription, DNA-templated
		TOE2 | target of early activation tagged (EAT) 2	( GO:0005634 )	( GO:0003700 )	( GO:0006355 )
				DNA binding	ethylene-activated signaling pathway
				( GO:0003677 )	( GO:0009873 )
				protein binding	multicellular organismal development
				( GO:0005515 )	( GO:0007275 )
		AT4G36920.1	nucleus	DNA binding	cell differentiation
		Integrase-type DNA-binding superfamily protein	( GO:0005634 )	( GO:0003677 )	( GO:0030154 )
				sequence-specific DNA binding transcription factor activity	specification of floral organ identity
				( GO:0003700 )	( GO:0010093 )
					regulation of transcription, DNA-templated
					( GO:0006355 )
					meristem maintenance
					( GO:0010073 )
					seed development
					( GO:0048316 )
					ovule development
					( GO:0048481 )
					flower development
					( GO:0009908 )
					transcription, DNA-templated
					( GO:0006351 )
					sexual reproduction
					( GO:0019953 )
					tissue development
					( GO:0009888 )
		AT3G54990.1	nucleus	sequence-specific DNA binding transcription factor activity	transcription, DNA-templated
		SMZ | Integrase-type DNA-binding superfamily protein	( GO:0005634 )	( GO:0003700 )	( GO:0006351 )
				DNA binding	regulation of transcription, DNA-templated
				( GO:0003677 )	( GO:0006355 )
					ethylene-activated signaling pathway
					( GO:0009873 )
					multicellular organismal development
					( GO:0007275 )
		AT5G67180.1	nucleus	sequence-specific DNA binding transcription factor activity	response to heat
		TOE3 | target of early activation tagged (EAT) 3	( GO:0005634 )	( GO:0003700 )	( GO:0009408 )
				DNA binding	regulation of transcription, DNA-templated
				( GO:0003677 )	( GO:0006355 )
					ethylene-activated signaling pathway
					( GO:0009873 )
					multicellular organismal development
					( GO:0007275 )
					regulation of transcription, DNA-templated
					( GO:0006355 )
		AT2G28550.2	nucleus	sequence-specific DNA binding transcription factor activity	response to salt stress
		RAP2.7, TOE1 | related to AP2.7	( GO:0005634 )	( GO:0003700 )	( GO:0009651 )
				DNA binding	multicellular organismal development
				( GO:0003677 )	( GO:0007275 )
					organ morphogenesis
					( GO:0009887 )
					regulation of transcription, DNA-templated
					( GO:0006355 )
					response to abscisic acid
					( GO:0009737 )
					ethylene-activated signaling pathway
					( GO:0009873 )
					vegetative to reproductive phase transition of meristem
					( GO:0010228 )
		AT2G39250.1	nucleus	sequence-specific DNA binding transcription factor activity	ethylene-activated signaling pathway
		SNZ | Integrase-type DNA-binding superfamily protein	( GO:0005634 )	( GO:0003700 )	( GO:0009873 )
				DNA binding	multicellular organismal development
				( GO:0003677 )	( GO:0007275 )
					multicellular organismal development
					( GO:0007275 )
		AT4G29430.1	cytosolic ribosome	structural constituent of ribosome	translation
		rps15ae | ribosomal protein S15A E	( GO:0022626 )	( GO:0003735 )	( GO:0006412 )
			cytosolic small ribosomal subunit
			( GO:0022627 )
			mitochondrion
			( GO:0005739 )
			chloroplast
			( GO:0009507 )
			vacuole
			( GO:0005773 )
			cytosolic small ribosomal subunit
			( GO:0022627 )
		AT3G14770.1	integral component of plasma membrane	sugar transmembrane transporter activity	biological_process_unknown
		SWEET2, AtSWEET2 | Nodulin MtN3 family protein	( GO:0005887 )	( GO:0051119 )	( GO:0008150 )
			plasma membrane
			( GO:0005886 )
			membrane
			( GO:0016020 )
		AT3G47360.1	integral component of membrane	oxidoreductase activity	oxidation-reduction process
		HSD3 | hydroxysteroid dehydrogenase 3	( GO:0016021 )	( GO:0016491 )	( GO:0055114 )
			chloroplast		steroid biosynthetic process
			( GO:0009507 )		( GO:0006694 )
		AT5G65790.1	nucleus	chromatin binding	transition metal ion transport
		ATMYB68, MYB68 | myb domain protein 68	( GO:0005634 )	( GO:0003682 )	( GO:0000041 )
				sequence-specific DNA binding transcription factor activity	response to salicylic acid
				( GO:0003700 )	( GO:0009751 )
				DNA binding	regulation of transcription, DNA-templated
				( GO:0003677 )	( GO:0006355 )
		AT1G32340.1	cytoplasm	ubiquitin conjugating enzyme binding	positive regulation of proteasomal ubiquitin-dependent protein catabolic process
		NHL8 | NDR1/HIN1-like 8	( GO:0005737 )	( GO:0031624 )	( GO:0032436 )
			nucleus	zinc ion binding	protein N-linked glycosylation
			( GO:0005634 )	( GO:0008270 )	( GO:0006487 )
			ubiquitin ligase complex		N-terminal protein myristoylation
			( GO:0000151 )		( GO:0006499 )
		AT2G17520.1	extrinsic component of endoplasmic reticulum membrane	kinase activity	transcription, DNA-templated
		IRE1A, ATIRE1-2, IRE1-2 | Endoribonuclease/protein kinase IRE1-like	( GO:0042406 )	( GO:0016301 )	( GO:0006351 )
			integral component of membrane	protein serine/threonine kinase activity	defense response to bacterium, incompatible interaction
			( GO:0016021 )	( GO:0004674 )	( GO:0009816 )
			chloroplast	metal ion binding	protein autophosphorylation
			( GO:0009507 )	( GO:0046872 )	( GO:0046777 )
			endoplasmic reticulum	ATP binding	endoplasmic reticulum unfolded protein response
			( GO:0005783 )	( GO:0005524 )	( GO:0030968 )
				endoribonuclease activity	RNA splicing
				( GO:0004521 )	( GO:0008380 )
					response to salicylic acid
					( GO:0009751 )
					protein autophosphorylation
					( GO:0046777 )
					activation of signaling protein activity involved in unfolded protein response
					( GO:0006987 )
					mRNA processing
					( GO:0006397 )
					regulation of transcription, DNA-templated
					( GO:0006355 )
		AT1G06150.1	nucleus	sequence-specific DNA binding transcription factor activity	transcription, DNA-templated
		EMB1444 | basic helix-loop-helix (bHLH) DNA-binding superfamily protein	( GO:0005634 )	( GO:0003700 )	( GO:0006351 )
			chloroplast	DNA binding	regulation of transcription, DNA-templated
			( GO:0009507 )	( GO:0003677 )	( GO:0006355 )
				protein dimerization activity
				( GO:0046983 )
		AT4G24630.1	Golgi apparatus	protein-cysteine S-palmitoyltransferase activity	photoperiodism, flowering
		DHHC-type zinc finger family protein	( GO:0005794 )	( GO:0019706 )	( GO:0048573 )
			endoplasmic reticulum		zinc ion binding
			( GO:0005783 )		( GO:0008270 )
			plasma membrane		peptidyl-L-cysteine S-palmitoylation
			( GO:0005886 )		( GO:0018230 )
			integral component of membrane		protein targeting to membrane
			( GO:0016021 )		( GO:0006612 )
	pso-miRf11320-akr	AT1G56010.1	nucleus	sequence-specific DNA binding transcription factor activity	lateral root development
		NAC1, anac021 | NAC domain containing protein 1	( GO:0005634 )	( GO:0003700 )	( GO:0048527 )
				DNA binding	multicellular organismal development
				( GO:0003677 )	( GO:0007275 )
					regulation of transcription, DNA-templated
					( GO:0006355 )
					transcription, DNA-templated
					( GO:0006351 )
					auxin-activated signaling pathway
					( GO:0009734 )
					primary shoot apical meristem specification
					( GO:0010072 )
		AT3G54320.1	nucleus	sequence-specific DNA binding transcription factor activity	regulation of transcription, DNA-templated
		WRI1, WRI, ASML1, ATWRI1 | Integrase-type DNA-binding superfamily protein	( GO:0005634 )	( GO:0003700 )	( GO:0006355 )
				DNA binding	regulation of glycolytic process
				( GO:0003677 )	( GO:0006110 )
					transcription, DNA-templated
					( GO:0006351 )
					triglyceride biosynthetic process
					( GO:0019432 )
					lipid metabolic process
					( GO:0006629 )
					positive regulation of cutin biosynthetic process
					( GO:1901959 )
					response to sucrose
					( GO:0009744 )
					ethylene-activated signaling pathway
					( GO:0009873 )
					regulation of carbohydrate metabolic process
					( GO:0006109 )
		AT5G40090.1	chloroplast	ADP binding	signal transduction
		Disease resistance protein (TIR-NBS class)	( GO:0009507 )	( GO:0043531 )	( GO:0007165 )
				ATP binding
				( GO:0005524 )
		AT1G20880.2	cytoplasm	nucleic acid binding	biological_process_unknown
		RNA-binding (RRM/RBD/RNP motifs) family protein	( GO:0005737 )	( GO:0003676 )	( GO:0008150 )
				RNA binding
				( GO:0003723 )
		AT1G06430.1	chloroplast	ATP binding	proteolysis
		FTSH8 | FTSH protease 8	( GO:0009507 )	( GO:0005524 )	( GO:0006508 )
			chloroplast thylakoid membrane	ATP-dependent peptidase activity	multicellular organismal development
			( GO:0009535 )	( GO:0004176 )	( GO:0007275 )
			chloroplast envelope	metalloendopeptidase activity	PSII associated light-harvesting complex II catabolic process
			( GO:0009941 )	( GO:0004222 )	( GO:0010304 )
			mitochondrion	zinc ion binding
			( GO:0005739 )	( GO:0008270 )
			thylakoid
			( GO:0009579 )
		AT2G30950.1	thylakoid	ATP-dependent peptidase activity	response to cytokinin
		VAR2, FTSH2 | FtsH extracellular protease family	( GO:0009579 )	( GO:0004176 )	( GO:0009735 )
			chloroplast envelope	ATP binding	proteolysis
			( GO:0009941 )	( GO:0005524 )	( GO:0006508 )
			chloroplast thylakoid	metallopeptidase activity	photosystem II assembly
			( GO:0009534 )	( GO:0008237 )	( GO:0010207 )
			chloroplast	zinc ion binding	chloroplast relocation
			( GO:0009507 )	( GO:0008270 )	( GO:0009902 )
			thylakoid lumen	metal ion binding	photoinhibition
			( GO:0031977 )	( GO:0046872 )	( GO:0010205 )
			membrane	ATPase activity	reactive oxygen species metabolic process
			( GO:0016020 )	( GO:0016887 )	( GO:0072593 )
					thylakoid membrane organization
					( GO:0010027 )
					PSII associated light-harvesting complex II catabolic process
					( GO:0010304 )
					hydrogen peroxide catabolic process
					( GO:0042744 )
					pentose-phosphate shunt
					( GO:0006098 )
					positive regulation of transcription, DNA-templated
					( GO:0045893 )
					multicellular organismal development
					( GO:0007275 )
					transcription from plastid promoter
					( GO:0042793 )
					regulation of protein dephosphorylation
					( GO:0035304 )
					protein catabolic process
					( GO:0030163 )
					ncRNA metabolic process
					( GO:0034660 )
					rRNA processing
					( GO:0006364 )
		AT1G23300.1	membrane	antiporter activity	drug transmembrane transport
		MATE efflux family protein	( GO:0016020 )	( GO:0015297 )	( GO:0006855 )
			vacuolar membrane	drug transmembrane transporter activity
			( GO:0005774 )	( GO:0015238 )
			integral component of membrane	transporter activity
			( GO:0016021 )	( GO:0005215 )
			plasma membrane
			( GO:0005886 )
		AT4G30430.1	extracellular region	molecular_function_unknown	aging
		TET9 | tetraspanin9	( GO:0005576 )	( GO:0003674 )	( GO:0007568 )
			plasma membrane
			( GO:0005886 )
			integral component of membrane
			( GO:0016021 )
		AT3G46440.1	cytosol	UDP-glucuronate decarboxylase activity	response to glucose
		UXS5 | UDP-XYL synthase 5	( GO:0005829 )	( GO:0048040 )	( GO:0009749 )
			plasma membrane	catalytic activity	D-xylose metabolic process
			( GO:0005886 )	( GO:0003824 )	( GO:0042732 )
				coenzyme binding	nucleotide-sugar metabolic process
				( GO:0050662 )	( GO:0009225 )
					response to fructose
					( GO:0009750 )
					UDP-D-xylose biosynthetic process
					( GO:0033320 )
					D-xylose metabolic process
					( GO:0042732 )
					response to sucrose
					( GO:0009744 )
		AT1G49710.1	integral component of membrane	fucosyltransferase activity	protein glycosylation
		FUT12, ATFUT12, FUCTB, FUCT2 | fucosyltransferase 12	( GO:0016021 )	( GO:0008417 )	( GO:0006486 )
			endosome	transferase activity, transferring glycosyl groups	cell wall organization
			( GO:0005768 )	( GO:0016757 )	( GO:0071555 )
			Golgi apparatus
			( GO:0005794 )
			Golgi cisterna membrane
			( GO:0032580 )
			Golgi apparatus
			( GO:0005794 )
			trans-Golgi network
			( GO:0005802 )
		AT5G59250.1	chloroplast	carbohydrate transmembrane transporter activity	cation transmembrane transport
		Major facilitator superfamily protein	( GO:0009507 )	( GO:0015144 )	( GO:0098655 )
			membrane	sugar:proton symporter activity	photosynthesis, light reaction
			( GO:0016020 )	( GO:0005351 )	( GO:0019684 )
			chloroplast envelope
			( GO:0009941 )
		AT4G23260.2	plasmodesma	ubiquitin protein ligase binding	hormone-mediated signaling pathway
		CRK18 | cysteine-rich RLK (RECEPTOR-like protein kinase) 18	( GO:0009506 )	( GO:0031625 )	( GO:0009755 )
			plasma membrane	protein kinase activity	response to abscisic acid
			( GO:0005886 )	( GO:0004672 )	( GO:0009737 )
			extracellular region	peptide receptor activity	starch biosynthetic process
			( GO:0005576 )	( GO:0001653 )	( GO:0019252 )
				transmembrane receptor protein serine/threonine kinase activity	maltose metabolic process
				( GO:0004675 )	( GO:0000023 )
					protein autophosphorylation
					( GO:0046777 )
		AT4G12400.1	cytoplasm		response to endoplasmic reticulum stress
		Hop3 | stress-inducible protein, putative	( GO:0005737 )		( GO:0034976 )
			nucleus		response to hydrogen peroxide
			( GO:0005634 )		( GO:0042542 )
					response to high light intensity
					( GO:0009644 )
					response to hydrogen peroxide
					( GO:0042542 )
					protein folding
					( GO:0006457 )
					response to heat
					( GO:0009408 )
					heat acclimation
					( GO:0010286 )
	pso-miRf12412-akr	AT1G76954.1	extracellular region		killing of cells of other organism
		Defensin-like (DEFL) family protein	( GO:0005576 )		( GO:0031640 )
			extracellular region		defense response to fungus
			( GO:0005576 )		( GO:0050832 )
		AT2G24270.1	cytoplasm	glyceraldehyde-3-phosphate dehydrogenase (NADP+) (non-phosphorylating) activity	oxidation-reduction process
		ALDH11A3 | aldehyde dehydrogenase 11A3	( GO:0005737 )	( GO:0008886 )	( GO:0055114 )
				betaine-aldehyde dehydrogenase activity	oxidation-reduction process
				( GO:0008802 )	( GO:0055114 )
				3-chloroallyl aldehyde dehydrogenase activity	chloroplast relocation
				( GO:0004028 )	( GO:0009902 )
					cysteine biosynthetic process
					( GO:0019344 )
		AT2G22121.1	extracellular region		killing of cells of other organism
		LCR35 | low-molecular-weight cysteine-rich 35	( GO:0005576 )		( GO:0031640 )
					defense response to fungus
					( GO:0050832 )
		AT4G32760.1	intracellular	protein transporter activity	cell growth
		ENTH/VHS/GAT family protein	( GO:0005622 )	( GO:0008565 )	( GO:0016049 )
			Golgi stack		vesicle-mediated transport
			( GO:0005795 )		( GO:0016192 )
			plasma membrane		protein N-linked glycosylation
			( GO:0005886 )		( GO:0006487 )
					Golgi vesicle transport
					( GO:0048193 )
					cell morphogenesis
					( GO:0000902 )
					intra-Golgi vesicle-mediated transport
					( GO:0006891 )
					protein targeting to vacuole
					( GO:0006623 )
					intracellular protein transport
					( GO:0006886 )
					intracellular protein transport
					( GO:0006886 )
	pso-miR398b	AT2G33410.1	cellular_component_unknown	nucleic acid binding	biological_process_unknown
		RNA-binding (RRM/RBD/RNP motifs) family protein	( GO:0005575 )	( GO:0003676 )	( GO:0008150 )
				RNA binding
				( GO:0003723 )
				nucleotide binding
				( GO:0000166 )
	pso-miR1122	AT2G43700.1	plasma membrane	kinase activity
		Concanavalin A-like lectin protein kinase family protein	( GO:0005886 )	( GO:0016301 )
	pso-miR414	AT1G06900.1	cytosol	metal ion binding	proteolysis
		Insulinase (Peptidase family M16) family protein	( GO:0005829 )	( GO:0046872 )	( GO:0006508 )
			cytoplasm	zinc ion binding	protein processing
			( GO:0005737 )	( GO:0008270 )	( GO:0016485 )
				metalloendopeptidase activity
				( GO:0004222 )
		AT4G05410.1	cytoplasm	nucleotide binding	mRNA export from nucleus
		YAO | Transducin/WD40 repeat-like superfamily protein	( GO:0005737 )	( GO:0000166 )	( GO:0006406 )
			small nucleolar ribonucleoprotein complex	nucleic acid binding	pyrimidine ribonucleotide biosynthetic process
			( GO:0005732 )	( GO:0003676 )	( GO:0009220 )
			anaphase-promoting complex		RNA methylation
			( GO:0005680 )		( GO:0001510 )
			Cul4-RING E3 ubiquitin ligase complex		protein import into nucleus
			( GO:0080008 )		( GO:0006606 )
					embryo development ending in seed dormancy
					( GO:0009793 )
					mitochondrial fission
					( GO:0000266 )
					acceptance of pollen
					( GO:0060321 )
					embryo sac development
					( GO:0009553 )
		AT4G33060.1	nucleus	peptide binding	response to heat
		Cyclophilin-like peptidyl-prolyl cis-trans isomerase family protein	( GO:0005634 )	( GO:0042277 )	( GO:0009408 )
			plasmodesma	peptidyl-prolyl cis-trans isomerase activity	protein folding
			( GO:0009506 )	( GO:0003755 )	( GO:0006457 )
			cytoplasm		protein targeting to vacuole
			( GO:0005737 )		( GO:0006623 )
					response to endoplasmic reticulum stress
					( GO:0034976 )
					response to hydrogen peroxide
					( GO:0042542 )
					response to high light intensity
					( GO:0009644 )
		AT3G01080.1	nucleus	sequence-specific DNA binding transcription factor activity	transcription, DNA-templated
		WRKY58, ATWRKY58 | WRKY DNA-binding protein 58	( GO:0005634 )	( GO:0003700 )	( GO:0006351 )
					regulation of defense response
					( GO:0031347 )
					regulation of transcription, DNA-templated
					( GO:0006355 )
		AT5G60130.2	nucleus	sequence-specific DNA binding transcription factor activity	regulation of transcription, DNA-templated
		AP2/B3-like transcriptional factor family protein	( GO:0005634 )	( GO:0003700 )	( GO:0006355 )
				DNA binding
				( GO:0003677 )
		AT5G57580.1	nucleus	calmodulin binding	regulation of transcription, DNA-templated
		Calmodulin-binding protein	( GO:0005634 )	( GO:0005516 )	( GO:0006355 )
				DNA binding	protein N-linked glycosylation
				( GO:0003677 )	( GO:0006487 )
					transcription, DNA-templated
					( GO:0006351 )
					response to stress
					( GO:0006950 )
		AT1G16150.1	plant-type cell wall	ubiquitin protein ligase binding	response to cadmium ion
		WAKL4 | wall associated kinase-like 4	( GO:0009505 )	( GO:0031625 )	( GO:0046686 )
			plasmodesma	peptide receptor activity	response to zinc ion
			( GO:0009506 )	( GO:0001653 )	( GO:0010043 )
			plasma membrane	transmembrane receptor protein serine/threonine kinase activity	response to nickel cation
			( GO:0005886 )	( GO:0004675 )	( GO:0010045 )
			cell surface		protein autophosphorylation
			( GO:0009986 )		( GO:0046777 )
					hormone-mediated signaling pathway
					( GO:0009755 )
					kinase activity
					( GO:0016301 )
					protein phosphorylation
					( GO:0006468 )
		AT3G49140.1	nucleus	oxidoreductase activity	isopentenyl diphosphate biosynthetic process, methylerythritol 4-phosphate pathway
		Pentatricopeptide repeat (PPR) superfamily protein	( GO:0005634 )	( GO:0016491 )	( GO:0019288 )
				FMN binding	oxidation-reduction process
				( GO:0010181 )	( GO:0055114 )
					thylakoid membrane organization
					( GO:0010027 )
		AT3G28850.1	plasma membrane	electron carrier activity	cell redox homeostasis
		Glutaredoxin family protein	( GO:0005886 )	( GO:0009055 )	( GO:0045454 )
			nucleus		anther development
			( GO:0005634 )		( GO:0048653 )
					protein disulfide oxidoreductase activity
					( GO:0015035 )
		AT5G39740.2	nucleolus	5S rRNA binding	ribosome biogenesis
		RPL5B | ribosomal protein L5 B	( GO:0005730 )	( GO:0008097 )	( GO:0042254 )
			vacuole	structural constituent of ribosome	response to cadmium ion
			( GO:0005773 )	( GO:0003735 )	( GO:0046686 )
			ribosome		glycolytic process
			( GO:0005840 )		( GO:0006096 )
			cytosolic ribosome		gluconeogenesis
			( GO:0022626 )		( GO:0006094 )
			cytoplasm		poly(A) RNA binding
			( GO:0005737 )		( GO:0044822 )
			cytosol		translation
			( GO:0005829 )		( GO:0006412 )
			cytosolic large ribosomal subunit		cell proliferation
			( GO:0022625 )		( GO:0008283 )
			plasma membrane		ribosomal large subunit assembly
			( GO:0005886 )		( GO:0000027 )
					leaf morphogenesis
					( GO:0009965 )
					RNA methylation
					( GO:0001510 )
					response to salt stress
					( GO:0009651 )
					pyrimidine ribonucleotide biosynthetic process
					( GO:0009220 )
		AT4G26110.2	plasma membrane	protein binding	nucleosome assembly
		NAP1;1 | nucleosome assembly protein1;1	( GO:0005886 )	( GO:0005515 )	( GO:0006334 )
			nucleus	histone binding	DNA repair
			( GO:0005634 )	( GO:0042393 )	( GO:0006281 )
			cytoplasm	DNA binding	cell proliferation
			( GO:0005737 )	( GO:0003677 )	( GO:0008283 )
			cytosol		somatic cell DNA recombination
			( GO:0005829 )		( GO:0016444 )
					cell differentiation
					( GO:0030154 )
		AT1G64570.1	nucleus	chromatin binding	regulation of chromosome organization
		DUO3 | Homeodomain-like superfamily protein	( GO:0005634 )	( GO:0003682 )	( GO:0033044 )
					protein desumoylation
					( GO:0016926 )
					trichome morphogenesis
					( GO:0010090 )
					cell wall biogenesis
					( GO:0042546 )
					hydrogen peroxide biosynthetic process
					( GO:0050665 )
					positive regulation of organelle organization
					( GO:0010638 )
					cell wall macromolecule metabolic process
					( GO:0044036 )
					vegetative to reproductive phase transition of meristem
					( GO:0010228 )
					actin nucleation
					( GO:0045010 )
					tissue development
					( GO:0009888 )
					cell adhesion
					( GO:0007155 )
					organ morphogenesis
					( GO:0009887 )
					root hair cell differentiation
					( GO:0048765 )
		AT1G49900.1	nucleus	sequence-specific DNA binding transcription factor activity
		C2H2 type zinc finger transcription factor family	( GO:0005634 )	( GO:0003700 )
				nucleic acid binding
				( GO:0003676 )
				zinc ion binding
				( GO:0008270 )
				metal ion binding
				( GO:0046872 )
		AT5G22640.1	chloroplast	protein transporter activity	ovule development
		emb1211 | MORN (Membrane Occupation and Recognition Nexus) repeat-containing protein	( GO:0009507 )	( GO:0008565 )	( GO:0048481 )
			plastid	protein binding	iron-sulfur cluster assembly
			( GO:0009536 )	( GO:0005515 )	( GO:0016226 )
			chloroplast envelope		thylakoid membrane organization
			( GO:0009941 )		( GO:0010027 )
			chloroplast inner membrane		embryo development
			( GO:0009706 )		( GO:0009790 )
			plasma membrane		vegetative to reproductive phase transition of meristem
			( GO:0005886 )		( GO:0010228 )
			chloroplast thylakoid membrane		asymmetric cell division
			( GO:0009535 )		( GO:0008356 )
			cytoplasm		protein import into chloroplast stroma
			( GO:0005737 )		( GO:0045037 )
					embryo development ending in seed dormancy
					( GO:0009793 )
					chloroplast organization
					( GO:0009658 )
		AT2G23100.1		protein-disulfide reductase activity	oxidation-reduction process
		Cysteine/Histidine-rich C1 domain family protein		( GO:0047134 )	( GO:0055114 )
				zinc ion binding
				( GO:0008270 )
		AT1G52320.2	nucleus	molecular_function_unknown	protein N-linked glycosylation
		unknown protein	( GO:0005634 )	( GO:0003674 )	( GO:0006487 )
			plasma membrane		cullin deneddylation
			( GO:0005886 )		( GO:0010388 )
					protein ubiquitination
					( GO:0016567 )
					N-terminal protein myristoylation
					( GO:0006499 )
					positive regulation of transcription, DNA-templated
					( GO:0045893 )
					photomorphogenesis
					( GO:0009640 )
					histone methylation
					( GO:0016571 )
					N-terminal protein myristoylation
					( GO:0006499 )
					protein deubiquitination
					( GO:0016579 )
		AT5G52640.1	cytoplasm		response to hydrogen peroxide
		HSP81-1, ATHS83, HSP81.1, HSP83, ATHSP90.1, AtHsp90-1, HSP90.1 | heat shock protein 90.1	( GO:0005737 )		( GO:0042542 )
			cell wall		response to heat
			( GO:0005618 )		( GO:0009408 )
			plasma membrane		response to arsenic-containing substance
			( GO:0005886 )		( GO:0046685 )
			cytosol		defense response to bacterium
			( GO:0005829 )		( GO:0042742 )
					response to high light intensity
					( GO:0009644 )
					protein folding
					( GO:0006457 )
		AT5G09860.1	nucleus	RNA binding	RNA splicing
		AtTHO1, THO1, AtHPR1, HPR1 | nuclear matrix protein-related	( GO:0005634 )	( GO:0003723 )	( GO:0008380 )
			THO complex		( GO:0010267 )
			( GO:0000347 )		mRNA export from nucleus
			cell		( GO:0006406 )
			( GO:0005623 )		gene silencing by RNA
					( GO:0031047 )
					defense response to fungus
					( GO:0050832 )
					mRNA processing
					( GO:0006397 )
		AT5G15140.1	cytoplasm	isomerase activity	carbohydrate metabolic process
		Galactose mutarotase-like superfamily protein	( GO:0005737 )	( GO:0016853 )	( GO:0005975 )
				aldose 1-epimerase activity	galactose metabolic process
				( GO:0004034 )	( GO:0006012 )
				carbohydrate binding
				( GO:0030246 )
		AT5G04980.2	cytoplasm	hydrolase activity	inositol phosphate dephosphorylation
		DNAse I-like superfamily protein	( GO:0005737 )	( GO:0016787 )	( GO:0046855 )
					inositol trisphosphate metabolic process
					( GO:0032957 )
					phosphatidylinositol dephosphorylation
					( GO:0046856 )
		AT2G21420.1	cytoplasm	zinc ion binding	protein polyubiquitination
		IBR domain containing protein	( GO:0005737 )	( GO:0008270 )	( GO:0000209 )
			ubiquitin ligase complex	ubiquitin protein ligase activity	protein ubiquitination involved in ubiquitin-dependent protein catabolic process
			( GO:0000151 )	( GO:0061630 )	( GO:0042787 )
			nucleus	ubiquitin conjugating enzyme binding	positive regulation of proteasomal ubiquitin-dependent protein catabolic process
			( GO:0005634 )	( GO:0031624 )	( GO:0032436 )
	pso-miR5023	AT5G24950	integral component of membrane	oxygen binding	oxidation-reduction process
		CYP71A15 | cytochrome P450, family 71, subfamily A, polypeptide 15	( GO:0016021 )	( GO:0019825 )	( GO:0055114 )
		AT3G27710	ubiquitin ligase complex	zinc ion binding	positive regulation of proteasomal ubiquitin-dependent protein catabolic process
		ARI3, ARARI3 | RING/U-box superfamily protein	( GO:0000151 )	( GO:0008270 )	( GO:0032436 )
			cytoplasm	ubiquitin conjugating enzyme binding	protein polyubiquitination
			( GO:0005737 )	( GO:0031624 )	( GO:0000209 )
			nucleus	ubiquitin protein ligase activity	protein ubiquitination involved in ubiquitin-dependent protein catabolic process
			( GO:0005634 )	( GO:0061630 )	( GO:0042787 )
		AT4G34370	cytoplasm	ubiquitin protein ligase activity	positive regulation of proteasomal ubiquitin-dependent protein catabolic process
		ATARI1, ARI1 | RING/U-box superfamily protein	( GO:0005737 )	( GO:0061630 )	( GO:0032436 )
			ubiquitin ligase complex	zinc ion binding	protein polyubiquitination
			( GO:0000151 )	( GO:0008270 )	( GO:0000209 )
				ubiquitin conjugating enzyme binding	protein ubiquitination involved in ubiquitin-dependent protein catabolic process
				( GO:0031624 )	( GO:0042787 )
				metal ion binding
				( GO:0046872 )
		AT3G57600	nucleus	transcription factor activity, sequence-specific DNA binding	regulation of transcription, DNA-templated
		Integrase-type DNA-binding superfamily protein	( GO:0005634 )	( GO:0003700 )	( GO:0006355 )
				DNA binding
				( GO:0003677 )
		AT2G27380	extracellular region	structural constituent of cell wall	plant-type cell wall modification
		ATEPR1, EPR1 | extensin proline-rich 1	( GO:0005576 )	( GO:0005199 )	( GO:0009827 )
			primary cell wall		seed germination
			( GO:0009530 )		( GO:0009845 )
	pso-miR6485	AT4G23820	extracellular region	polygalacturonase activity	cell wall organization
		Pectin lyase-like superfamily protein	( GO:0005576 )	( GO:0004650 )	( GO:0071555 )
					carbohydrate metabolic process
					( GO:0005975 )
		AT1G22180	Golgi apparatus	molecular_function_unknown	biological_process_unknown
		Sec14p-like phosphatidylinositol transfer family protein	( GO:0005794 )	( GO:0003674 )	( GO:0008150 )
		AT4G21770	chloroplast	pseudouridine synthase activity
		Pseudouridine synthase family protein	( GO:0009507 )	( GO:0009982 )
	pso-miR168	AT1G48410	nucleus	protein binding	leaf morphogenesis
		AGO1 | Stabilizer of iron transporter SufD / Polynucleotidyl transferase	( GO:0005634 )	( GO:0005515 )	( GO:0009965 )
			cytoplasm	siRNA binding	embryo development ending in seed dormancy
			( GO:0005737 )	( GO:0035197 )	( GO:0009793 )
			intracellular ribonucleoprotein complex	miRNA binding	multicellular organismal development
			( GO:0030529 )	( GO:0035198 )	( GO:0007275 )
			extrinsic component of membrane	RNA binding	adaxial/abaxial pattern specification
			( GO:0019898 )	( GO:0003723 )	( GO:0009955 )
			cytosol	metal ion binding	gene silencing by miRNA
			( GO:0005829 )	( GO:0046872 )	( GO:0035195 )
				endoribonuclease activity	auxin metabolic process
				( GO:0004521 )	( GO:0009850 )
					RNA phosphodiester bond hydrolysis, endonucleolytic
					( GO:0090502 )
					gene silencing by miRNA
					( GO:0035195 )
					posttranscriptional gene silencing
					( GO:0016441 )
					virus induced gene silencing
					( GO:0009616 )
					leaf vascular tissue pattern formation
					( GO:0010305 )
					adventitious root development
					( GO:0048830 )
					RNA interference
					( GO:0016246 )
					stem cell development
					( GO:0048864 )
					innate immune response
					( GO:0045087 )
					viral process
					( GO:0016032 )
					response to far red light
					( GO:0010218 )
		AT3G04380	nucleus	histone-lysine N-methyltransferase activity	histone lysine methylation
		SUVR4, SDG31 | SET-domain containing protein lysine methyltransferase family protein	( GO:0005634 )	( GO:0018024 )	( GO:0034968 )
			nucleolus	zinc ion binding
			( GO:0005730 )	( GO:0008270 )
			chromosome
			( GO:0005694 )
			plasmodesma
			( GO:0009506 )
	pso-miR408	AT2G02850	plasma membrane	electron carrier activity	anther development
		ARPN | plantacyanin	( GO:0005886 )	( GO:0009055 )	( GO:0048653 )
			extracellular matrix	metal ion binding	pollination
			( GO:0031012 )	( GO:0046872 )	( GO:0009856 )
			apoplast	copper ion binding	response to stimulus
			( GO:0048046 )	( GO:0005507 )	( GO:0050896 )
			anchored component of plasma membrane
			( GO:0046658 )
	pso-miRf12309-akr	AT4G32760	plasma membrane	protein transporter activity	intracellular protein transport
		ENTH/VHS/GAT family protein	( GO:0005886 )	( GO:0008565 )	( GO:0006886 )
			Golgi stack		intra-Golgi vesicle-mediated transport
			( GO:0005795 )		( GO:0006891 )
			intracellular
			( GO:0005622 )

## Sheet: Pre-rRNA
>Papaver_somniferum , Red nucleotides are shown the precesour miRNAs and black nucleotides are shown the 18s, 5.8s and 28s rRNA pices
GTTCGCTTGGAATGATTTGTCCCCGGTGCTCGTGCAAGATTGGCTTGCCTTAAGTGGCTTGGCTTGCTAGTTCTACTGGAGACGATTGTTTCTTGATGGACAATACGTGTTGGCGTATGAGTGGTGTTTGGTTCTTGTGTGCTGGCTGGCTCTCCGCTCTGCGCGGCGAACGGCAAGCCCGATTACCTCTTCAGTCCCGTCCCATGTTTTCCTTTGGGAAACACCCGTTTGGTTCCTGTGTTGCCTACCTATCGAGAAGGTATCGATTTTGTCCCTCGCTTCTATTGCCTCTCGCCCGCTCTTGGGTGTCGCGAGATGGTACTCGACAAGGGTCTCGTGTTCCCATTGTTTGGTGATATTTATTATCCCGTTCTCATGGAGCACGAGATCTTTTTGTTC…
>Argemone_mexicana
CTGAAATGAACACTCGCTTGACATAAAGCCTAATATTCTTTGTCTTTGGGTTAGTTATGTCATCTTTCCCCATTGGAGCAATGGCTGGCACATAAAGTACTGACCTAAACTCAACCTCACCCTCTGTAGTGAAATGAGAAGAAGCCAAAGGCTCCAAGTATTCATTGAAGGTCTGCTTATAGAATTCATTGTACTCTTCTGTAGTAACTTCCTTAGGATTGCGTAGCCAAATAGGTTTGGTTTCATTTGTAAGCTCCCAGTCCCAGTACTTCTCAACCACAGTTTTGGTCTTCTTCTTCTTCTGGGTTTGGCTATCCTCTCCATCCTTTTTCACTTCAGCGGGATCCTCATCAACCTCAACCCTTTGTCTTGGGTTTTTCGTGCTCCTCTCGCCTCTTT…
>Artemisia_annua
ATGGCTCATTAAATCAGTTATAGTTTAAGCAGTGGTATCAACGCAGACTCGGATAACCGTAGTAATTCTAGAGCTAATACGTGCAACAAACCCCGACTTCTGGAAGGGATGCATTTATTAGATAAAAGGTCGACGCGGGCTCTGCCCGTTGCTGCGATGATTCATGATAACTCGACGGATCGCACGGCCTTCGTGCCGGCGACGCATCATTCAAATTTCTGCCCTATCAACTTTCGATGGTAGGATAGTGGCCTACTATGGTGGTGACGGGTGACGGAGAATTAGGGTTCGATTCCGGAGAGGGAGCCTGAGAAACGGCTACCACATCCAAGGAAGGCAGCAGGCGCGCAAATTACCCAATCCTGACACGGGGAGGTAGTGACAATAAATAACAATACC…
>Brassica_napus
ATGCTTGGGTTGAGGTCCGATGGCCGGGACTGTCTCCGGCGACTTTTCCGGTGACTTTTCCGGCGACTTTTCCGGTGGACCATTTTTGCCCCTAAAATCAAATTTTCGCGCTTGTATGGTCTTGGCCTGGTTTCATCCGTCTTCCAGTTGCTTTTTTGATTACATCTCAAGAGTGGTTGGAAAGATTGATGTTAGCGGGGCAATGAACATTCGGCGTATGAGTGGTGATTGGATAGCTAGTGTTTGTAGGCTCTGTGCTCGCGCACCCAACTACAGACCAACTATCCTCCTCAGTTTCTTCACTAGCATAGTTTTATGCTTGTTGAACTGATCCGGGGCCTGTGTTGCGTACCTATCTGGAAGGAATTGTTAAGCTTTGCTTAAAATGTTGTTTGCGGC…
>chelidonium_majus
GTTATGTCCCGATAGTGTTGGCTTTCCCCAATGATTCCTGCCAGTCGAGGTAGTGAGGGGTAGTGGAAAGTTCGACTGGGGGTACTTGGAGTGACGCCCAAGTGCTTCGGCTCGAGTTCCCTCCCTCCGCCTAGCCAGCGGGGAAAGGAGGGTGCGTTATGTCCCGATAGTGTGGTTATGTTCCAACTTTAGATGTGAAATTTATTCATAGGATATGGATACTGTCGGTGTAGTAAATGTCAAATCAAAATGAACATTGAGACCTAAAATCTTGAAGTCGTTTTGTATGATGTGTGCCTGCTACTCTTGGCATGTATTCTAAACTTATGAATATTTGTCAAATCTTTAGTTGGTGCGGTACCATTCTAATATCACGATATTGGTCGTGATGTTGGCTTC…
>Cicer_arietinum
CTAGATGTACTCGTATGTCTGGGGAGGTGCCCATGTATTGACTGAATCTTCGGACGCGGTGCTTGAGATGAACTTTTGTGTTTTTCACATTGTCCCTAAATTATGGTTGCCTTAAATTATGCCTGCTGTTCTGCACGTTTTGATTGCCTTTCGTGGGCGCAAAGCTTGCATTATGGCAGAGTCATTAATGGATGCTACCTGGTTGATCCTGCCAGTAGTCATATGCTTGTCTCAAAGATTAAGCCATGCATGTGTAAGTATGAACTAATTCAGACTGTGAAACTGCGAATGGCTCATTAAATCAGTTATAGTTTGTTTGATGGTATCTACTACTCGGATAACCGTAGTAATTCTAGAGCTAATACGTGCAACAAACCCCGACTTCTGGAAGGGATGCAT…
>Corydalis_cheilanthifolia
CCTGGACGCGGAAACGAAGANCCGGCCGGCGGACCCCCCGACCCCTCCGGGGAGGGGGCATTCCGGCCCCCCGTGCAGACCGAAAGAGAGAAGACGGCCGTGCGCCGCGCAGCGACGTCCCGCGCCCGCTCCACCGGGGACCAAACACCCCCGACGGGCCAGGGCGACGGGATCGAGCGTGCGGCGCGCCGGCGTCGCCGACGGATGCTACCTGGTTGATCCTGCCAGTAGTCATATGCTTGTCTCAAAGATTAAGCCATGCATGTGTAAGTATGAACTAATTCAGACTGTGAAACTGCGAATGGCTCATTAAATCAGTTATAGTTTGTTTGATGGTACTATGCTACTCGGATAACCGTAGTAATTCTAGAGCTAATACGTGCAACAAACCCCGACTTC…
>Eschscholzia_californica
ACTTACCAGGTCCAGACATAGTAAGGATTGACAGACTGAGAGCTCTTTCTTGATTCTATGGGTGGTGGTGCATGGCCGTTCTTAGTTGGTGGAGCGATTTGTCTGGTTAATTCCGTTAACGAACGAGACCTCAGCCTGCTAACTAGCTATGCGGAGGCATCCCTCCGCGGCCAGCTTCTTAGAGGGACTATGGCCGTTTAGGCCACGGAAGTTTGAGGCAATAACAGGTCTGTGATGCCCTTAGATGTTCTGGGCCGCACGCGCGCTACACTGATGTATTCAACGAGTATATAGCCTTGGCCGACAGGCCCGGGTAATCTTCGAAAATTTCATCGTGATGGGGATAGATCATTGCAATTGTTGGTCTTCAACGAGGAATTCCTAGTAAGCGCGAGTCAT…
>Glaucium_flavum
GCGGTTGGGGGCCATGTCGGGAAGGTGTAGGCCGCCCGGTTGGTGCGTCATCCAACCTCGGAGAGTGGGAAAACGTGGGAATGATGTTTCGCGCACAGCGTGTCTATCCGGAGCCTTCAACCTCGGATCCTCTGCGTCCCGTCCTCCCCTCTTTTGGGGCGTTCGTTTCGCGGCGGACTGTGGCGGTCGGCTCTCGGATGACAACGTGTTGGCGTGTGAGTGGTGTTTGGATCGCGTGTGTTGGTGGGCTCCCTGCTGTGTGCATCGAACCGCCGGCTCGCGTTCCTCTTCACTGACGTCCCGGGCGACGTCCCGGGACCGCGTACGGTTCCTGTGCTGCCTACCTATCGAAATGGCATCGGTTTCGGTCCCTCGTCCCTAATTGTCTCTCGCCCGCCT…
>Glycine_max
AGCCTTCGTGGCTTAGGTGCTGACGATTGGTTCCTGTGTTGCCTACCTACCAAACGGTATTCGTGTGGCTAGTCAGACCCATTCCATCCAGGCCTCTTTGTTGGGGACGCTGGAGGATTTCAAAGTCCCACACGTGAACCACGTTAGTCGTCCATCATAACGGCTTCCTGTGGCACACGTGTGGTGATTGTTCTCTCGGATGCGGTGCATGCAGTGAACGTGGGTGGTCTAGTGCCCCCACATTGTTCCTTAAAATCGGTTGTCTCGGATGACGCTTGCCCTGGCGCTTGCTTTGTTCAACGCGATGCTACTACTCTTAGTTAGCTAGCGCTGGCAATGCTCGTGGCAGGTGCTTGGTCATTAACGGATGCTACCTGGTTGATCCTGCCAGTAGTCATA…
>Papaver_bracteatum
GTGAAGCAGAATTCACCAAGTGTTGGATTGTTCACCCACCAATAGGGAACGTGAGCTGGGATTAGACCGTCGTGAGACAGGTTAGTTTTACCCTACTGATGACAGTGCCGCGATAGTAATTCAACCTAGTACGAGAGGAACCGTTGATTCACACAATTGGTCATCGCGCTTGGTTGAAAAGCCAGTGGCGCGAAGCTACCGTGTGCAGGATTATGACTGAACGCCTCTAAGTCAGAATCCAGGCTAAAGAAGCGGCGCATGCGCCCGTCGCCCGATTGCCGACCTGCAGTAGGGACCTCCGGGTCCCCAGAGGCACGTGCCGTGGGCGTAGCCCTCGCAGCGGACGAGCTGCGCGGGCCGCCCTGAAGTACTATTACCACCGGGTGGCGGGTAGAATCC…
>Sanguinaria_canadensis
TGAAGTACTATTCCCACCGGGCGTCGGGTAGAATCCTTTGCAGACGACTTAAATACGCGACGGGGTATTGTAAGTGGCAGAGTGGCCTTGCTGCCACGATCCACTGAGATTCAGCCCCATGTCGCACCGATTCGTCTGCAAAGGATTCTACCCGACGCCCGGTGGGAATAGTACTTCAGGGCAGCCAACGCGGCTCGTCCGCCACGAGAACTTAGCCCACGACACGTGCCTCTGGGGGCCCAAAAGCCCCTACTGCAGGTCGGCAATCGAGCGACGGGCGCATGCGCCGCTTCTTTAGCCTGGATTCCGACTTAGAGGCGTTCAGTCGTAATCCTGCACACGGTAGCTTCGCGCCACTGGCTTTTCAACCAAGCGCGATGACCAATTGTGTGAATCAAC…
>Stylophorum_diphyllum
CGAATGGCTCATTAAATCAGTTATAGTTTGTTTGATGGTACTTGCTACTCGGATAACCGTAGTAATTCTAGAGCTAATACGTGCAACAAACCCCGACTTCTGGAAGGGATGCATTTATTAGATAAAAGGTCGACGCGGGCTTTGCCCGTTGCTCTGATGATTCATGATAACTCGACGGATCGCACGGCCTTTGTGCCGGCGACGCATCATTCAAATTTCTGCCCTATCAACTTTCGATGGTAGGATAGTGGCCTACTATGGTGGTGACGGGTGACGGAGAATTAGGGTTCGATTCCGGAGAGGGAGCCTGAGAAACGGCTACCACATCCAAGGAAGGCAGCAGGCGCGCAAATTACCCAATCCTAACACGGGGAGGTAGTGACAATAAATAACAATACC…
>Trigonella_foenumgraceum
CTTGAACCATCCCAACATCATTCACGTGGTGGTGTGGTGGCTTATGAATTTATACGTATGTTCCGTTTTTGATATAGTCCCACGCGGTGTCTTCTGCGGTGCACACGTATTCACTGAATTCTCGGACGCGGTGCTTGAGATGACCTTTGGTTTATCCCAATATGTCCCCAATTAACGGTTGCCATAAATTATGCCCGCCCTACTGCATGCTCCTGCGCATGCACTAGACGCGGAGTCATTAATGGATGCTACCTGGTTGATCCTGCCAGTAGTCATATGCTTGTCTCAAAGATTAAGCCATGCATGTGTAAGTATGAACTAATTCAGACTGTGAAACTGCGAATGGCTCATTAAATCAGTTATAGTTTGTTTGATGGTATCTACTACTCGGATAACCGT…
